# Supplementary material for: Forest Strata and Abiotic Factors Primarily Regulate Understory Species Richness Rather than Forest Type in a Temperate Forest of South Korea
Source: Biology (Basel). 2025 Nov 7;14(11):1565. doi: 10.3390/biology14111565 (PMC12649900; doi:10.3390/biology14111565)
Supplement: Supplementary file 1 [file biology-14-01565-s001.zip]

Archive with 2 entries (2 files):
- Supplementary material S1_Woo and Lee_11_01_2025.xlsx
- Supplementary material S2 Woo and Lee_11_01_2025.pdf
