# Supplementary material for: Forest Strata and Abiotic Factors Primarily Regulate Understory Species Richness Rather than Forest Type in a Temperate Forest of South Korea
Source: Biology (Basel). 2025 Nov 7;14(11):1565. doi: 10.3390/biology14111565 (PMC12649900; doi:10.3390/biology14111565)
Supplement: Supplementary file 1 [file biology-14-01565-s001.zip › Supplementary material S1_Woo and Lee_11_01_2025.xlsx]

## Sheet: Table S1
Table S1. List of plant species observed in Mt. Gariwang, South Korea. Abbreviations: LK, Larix kaemferi; OB, Other broadleaf forests; OQ, Other oak forest; PD, Pinus densiflora; PK, Pinus koraiensis; QM, Quercus mongolica; SA, Sub-alpine.
				LK_1	LK_2	LK_3	LK_4	LK_5	LK_6	LK_7	LK_8	LK_9	LK_10	LK_11	LK_12	LK_13	LK_14	OB_1	OB_2	OB_3	OB_4	OB_5	OB_6	OB_7	OB_8	OB_9	OB_10	OB_11	OB_12	OB_13	OB_14	OQ_1	OQ_2	OQ_3	OQ_4	OQ_5	OQ_6	OQ_7	OQ_8	OQ_9	OQ_10	OQ_11	OQ_12	OQ_13	OQ_14	PD_1	PD_2	PD_3	PD_4
Family	Genus	Scientific names	Life form	LK	LK	LK	LK	LK	LK	LK	LK	LK	LK	LK	LK	LK	LK	OB	OB	OB	OB	OB	OB	OB	OB	OB	OB	OB	OB	OB	OB	OQ	OQ	OQ	OQ	OQ	OQ	OQ	OQ	OQ	OQ	OQ	OQ	OQ	OQ	PD	PD	PD	PD
Pinaceae	Abies	Abies holophylla	T	0	0	0	0	0	0	0	0	0	0	0	0	0	0	0	0	0	1	0	0	0	0	0	0	0	0	0	0	0	0	0	0	0	0	0	0	0	0	0	0	0	0	0	0	0	0
Pinaceae	Abies	Abies nephrolepis	T	0	0	0	0	0	0	0	0	0	0	0	0	0	0	0	0	0	0	0	0	0	0	0	0	0	0	0	0	0	0	0	0	0	0	0	0	0	0	0	0	0	0	0	0	0	0
Sapindaceae	Acer	Acer barbinerve	T	0	1	0	0	0	0	0	0	0	0	0	0	0	0	0	0	0	1	1	0	0	0	0	0	0	0	1	1	1	0	0	1	1	0	1	0	0	0	0	0	0	0	0	0	0	0
Sapindaceae	Acer	Acer ginnala	T	1	0	0	0	0	0	0	0	0	0	0	0	0	0	0	0	0	0	0	0	0	0	0	0	0	0	0	0	0	0	0	0	0	0	0	0	0	0	0	0	0	0	0	0	0	0
Sapindaceae	Acer	Acer koreanum	T	0	0	0	0	0	0	0	0	0	0	0	0	0	0	0	0	0	0	0	0	0	0	0	0	0	0	0	1	1	0	0	0	1	0	0	0	0	0	0	0	0	0	0	0	0	0
Sapindaceae	Acer	Acer mandshuricum	T	0	0	0	0	0	0	0	0	0	0	0	0	0	0	1	1	1	0	0	0	0	0	0	0	0	0	1	1	0	0	0	0	0	0	0	0	0	0	0	0	0	0	0	0	0	0
Sapindaceae	Acer	Acer pictum	T	1	1	0	0	0	1	0	0	0	0	0	0	1	1	1	1	1	1	1	1	1	0	1	1	1	0	1	1	0	1	1	1	1	1	1	1	1	1	0	1	1	1	0	0	0	1
Sapindaceae	Acer	Acer pseudosieboldianum	T	0	0	0	0	0	0	0	0	0	0	1	0	0	0	0	1	0	1	0	1	0	0	1	1	0	0	1	1	1	1	1	1	1	1	1	1	0	0	1	1	1	1	0	0	0	1
Sapindaceae	Acer	Acer tegmentosum	T	0	0	0	0	0	0	0	0	0	0	0	0	0	0	1	1	0	0	0	0	0	0	0	0	0	0	1	1	1	0	0	1	1	0	0	0	0	0	1	0	1	0	0	0	0	0
Sapindaceae	Acer	Acer ukurunduense	T	0	0	0	0	0	0	0	0	0	0	0	0	0	0	0	0	0	0	0	0	0	0	0	0	0	0	1	0	1	0	0	1	0	0	0	0	0	0	0	0	0	0	0	0	0	0
Asteraceae	Achillea	Achillea alpina	H	0	0	0	0	0	0	0	1	0	0	0	0	0	0	0	0	0	0	0	0	0	0	0	0	0	0	0	0	0	0	0	0	0	0	0	0	0	0	0	0	0	0	0	0	0	0
Ranunculaceae	Aconitum	Aconitum jaluense	H	0	0	0	0	0	0	0	0	0	0	0	0	0	0	0	1	0	1	0	0	1	1	0	0	0	0	0	1	1	1	1	1	1	1	0	0	0	0	0	1	0	0	0	0	0	0
Ranunculaceae	Aconitum	Aconitum pseudolaeve	H	0	0	0	0	0	0	0	0	0	0	0	0	0	0	0	0	0	0	0	0	1	1	1	0	0	1	0	0	0	0	0	0	0	0	0	0	0	0	0	0	0	0	0	0	0	0
Ranunculaceae	Actaea	Actaea asiatica	H	0	0	0	1	0	0	0	0	0	0	0	0	0	0	1	1	1	1	1	1	0	0	0	0	0	0	0	0	0	0	0	0	0	0	0	0	0	0	0	0	1	1	0	0	0	0
Ranunculaceae	Actaea	Actaea dahurica	H	0	0	0	0	0	0	0	0	0	0	0	0	0	0	0	0	0	0	0	0	0	0	0	0	0	0	0	0	0	1	0	1	1	1	0	0	0	0	0	0	0	0	0	0	0	0
Ranunculaceae	Actaea	Actaea heracleifolia	H	0	0	0	0	0	0	0	1	1	0	0	0	0	0	0	0	0	0	0	0	0	0	0	0	0	0	0	0	0	0	0	0	0	0	0	0	0	0	0	0	0	0	0	0	0	0
Ranunculaceae	Actaea	Actaea simplex	H	0	0	0	0	0	0	0	0	0	0	0	0	0	0	1	1	1	1	1	0	1	1	0	0	0	1	0	0	0	0	0	0	0	0	0	0	0	0	0	0	0	0	0	0	0	0
Actinidiaceae	Actinidia	Actinidia arguta	T	0	1	0	1	1	1	1	0	0	0	0	0	0	1	1	0	1	1	1	0	0	1	1	0	0	1	1	1	1	1	1	1	0	1	1	0	1	1	0	0	0	0	0	0	0	1
Actinidiaceae	Actinidia	Actinidia kolomikta	T	1	0	1	0	0	0	0	0	0	0	0	0	0	0	1	1	0	0	0	0	0	0	1	0	0	0	0	0	0	0	0	0	0	0	0	0	0	0	0	1	0	0	0	0	0	0
Actinidiaceae	Actinidia	Actinidia polygama	T	0	1	0	0	0	0	1	0	0	1	1	0	0	1	0	0	1	0	1	0	0	0	0	0	1	1	0	0	0	0	0	0	0	0	0	0	0	0	0	0	0	0	0	0	0	0
Campanulaceae	Adenophora	Adenophora japonica	H	0	0	0	0	0	0	0	0	0	0	0	0	0	0	0	0	0	0	0	0	0	0	0	0	0	0	0	0	0	0	0	0	0	0	0	0	0	0	0	0	0	0	0	0	0	0
Campanulaceae	Adenophora	Adenophora remotiflora	H	0	0	0	0	0	0	0	0	0	0	0	0	0	0	0	0	0	0	0	0	0	0	0	0	0	0	0	0	0	0	0	0	0	0	0	0	0	0	0	0	0	0	1	0	0	0
Ranunculaceae	Adonis	Adonis amurensis	H	0	0	0	0	0	0	0	0	0	0	0	0	0	0	0	0	0	0	0	0	0	0	0	1	0	0	0	0	0	0	0	0	0	0	0	0	0	0	0	0	0	0	0	0	0	0
Rosaceae	Agrimonia	Agrimonia pilosa	H	0	0	0	0	0	0	0	0	0	0	0	0	0	0	0	0	0	0	0	0	0	0	0	1	0	0	0	0	0	0	0	0	0	0	0	0	0	0	0	0	0	0	0	0	0	0
Asteraceae	Ainsliaea	Ainsliaea acerifolia	H	0	0	1	0	0	1	0	0	1	0	0	0	0	0	0	0	0	0	0	0	0	0	0	0	0	0	1	1	0	1	1	0	1	1	1	0	0	0	0	0	1	0	0	0	0	0
Cornaceae	Alangium	Alangium platanifolium	T	0	0	0	0	0	0	0	0	0	0	0	0	0	0	1	1	0	0	1	1	0	0	0	0	0	0	1	1	0	0	0	0	0	0	0	0	1	1	0	1	1	0	0	0	0	0
Amaryllidaceae	Allium	Allium microdictyon	H	0	0	0	0	0	0	0	0	0	0	0	0	0	0	0	0	0	0	0	0	0	0	0	0	0	0	0	0	0	0	0	0	0	0	0	0	0	0	0	0	0	0	0	0	0	0
Vitaceae	Ampelopsis	Ampelopsis heterophylla	T	0	0	0	0	0	0	0	1	1	0	0	0	0	0	0	0	1	1	0	1	0	0	1	1	1	0	0	0	0	0	0	0	0	0	0	0	0	0	0	0	0	1	0	0	0	0
Fabaceae	Amphicarpaea	Amphicarpaea edgeworthii	H	0	1	0	1	0	0	1	0	0	0	0	0	1	1	0	0	0	0	0	0	0	1	0	0	0	0	0	0	0	0	0	0	0	0	0	0	0	0	0	0	0	1	0	0	0	0
Ranunculaceae	Anemone	Anemone crinita	H	0	0	0	0	0	0	0	0	0	0	0	0	0	0	0	0	0	0	0	0	0	0	0	0	0	0	0	0	0	0	0	0	0	0	0	0	0	0	0	0	0	0	0	0	0	0
Ranunculaceae	Anemone	Anemone japonica	H	0	0	0	0	0	1	0	0	0	0	0	0	0	0	0	0	0	0	0	0	0	0	0	0	0	0	1	1	0	0	1	0	0	0	0	0	0	0	0	0	0	0	0	0	0	0
Ranunculaceae	Anemone	Anemone reflexa	H	0	0	0	0	0	0	0	0	0	0	0	0	0	0	0	0	0	0	0	0	0	0	0	0	0	0	0	0	0	0	0	0	0	0	0	0	0	0	0	0	0	0	0	0	0	0
Apiaceae	Angelica	Angelica dahurica	H	0	0	0	0	0	0	0	0	0	0	0	0	0	0	0	0	0	0	0	0	0	0	0	0	0	0	0	0	0	0	0	0	0	0	0	0	0	0	0	0	0	1	0	0	0	0
Apiaceae	Angelica	Angelica decursiva	H	1	0	1	1	1	1	0	0	0	0	0	0	0	0	1	1	1	1	0	0	0	0	0	1	0	0	0	0	0	0	0	1	0	0	0	0	0	0	0	1	0	1	0	0	0	0
Apiaceae	Angelica	Angelica gigas	H	0	0	0	0	0	0	0	0	0	0	0	0	0	0	0	0	0	0	0	0	0	0	0	0	0	0	0	0	1	0	0	0	0	0	0	0	0	0	0	0	0	0	0	0	0	0
Apiaceae	Angelica	Angelica tenuissima	H	0	0	0	0	0	0	0	0	0	0	0	0	0	0	0	0	0	0	0	0	0	0	0	0	0	0	0	0	0	0	0	0	0	0	0	0	0	0	0	0	0	0	0	0	0	0
Dryopteridaceae	Arachniodes	Arachniodes borealis	F	0	0	0	0	0	0	0	0	0	0	0	0	0	0	0	0	1	0	0	0	1	0	1	1	0	1	0	0	0	1	0	0	1	1	0	0	0	0	0	0	0	0	0	0	0	0
Araliaceae	Aralia	Aralia continentalis	H	0	1	0	0	0	1	0	1	0	0	0	0	0	1	0	0	0	0	0	0	0	0	0	1	0	1	0	0	0	0	0	0	0	0	0	0	0	0	0	0	0	0	0	0	0	0
Araliaceae	Aralia	Aralia elata	T	1	1	1	1	1	0	1	1	1	1	1	1	1	1	0	0	0	0	0	0	0	0	1	0	0	0	0	0	1	0	0	0	0	0	0	0	0	0	0	0	0	0	1	0	0	0
Araceae	Arisaema	Arisaema heterophyllum	H	0	0	0	0	0	0	0	0	0	0	0	0	0	0	0	0	0	0	0	0	0	0	0	0	0	0	0	0	0	0	0	0	0	0	0	0	0	0	0	0	0	0	0	0	0	0
Araceae	Arisaema	Arisaema serratum	H	0	0	1	0	0	1	0	1	0	0	1	0	0	0	0	1	1	0	1	1	0	1	1	1	0	1	1	1	1	1	1	0	0	0	0	0	0	0	0	1	1	1	0	0	0	0
Araceae	Arisaema	Arisaema thunbergii	H	0	0	0	0	0	0	0	0	0	0	0	0	0	0	0	0	0	0	0	1	0	0	0	0	0	0	0	0	0	0	0	0	0	0	0	0	0	0	0	0	0	0	0	0	0	0
Aristolochiaceae	Aristolochia	Aristolochia manshuriensis	H	0	0	0	0	0	0	0	0	0	0	0	0	0	0	0	0	0	0	0	0	0	0	0	0	0	0	0	0	0	0	0	0	0	1	0	0	0	0	0	0	0	1	0	0	0	0
Asteraceae	Artemisia	Artemisia keiskeana	H	1	0	0	0	1	1	0	0	0	0	0	0	0	0	0	0	0	0	0	0	0	0	1	0	0	0	0	0	0	1	0	0	1	1	0	0	0	0	0	0	0	0	0	0	0	1
Asteraceae	Artemisia	Artemisia stolonifera	H	1	1	1	1	1	1	1	0	1	1	1	1	1	1	0	0	0	0	0	0	1	1	1	1	1	1	0	0	1	1	0	1	1	0	0	0	0	0	0	0	1	1	0	0	0	0
Rosaceae	Aruncus	Aruncus dioicus	H	0	0	0	0	0	0	0	0	0	0	0	0	0	0	0	0	0	0	0	0	0	0	0	0	0	0	0	0	0	1	1	1	1	1	0	0	0	0	0	0	0	0	0	0	0	0
Aristolochiaceae	Asarum	Asarum sieboldii	H	0	0	1	0	1	1	1	0	1	0	0	0	1	0	0	1	0	0	1	0	1	1	1	0	0	0	1	1	1	0	1	1	1	1	0	0	0	0	0	0	0	0	0	0	0	0
Asparagaceae	Asparagus	Asparagus schoberioides	H	0	0	0	0	0	0	0	0	0	0	0	0	0	0	0	0	0	0	0	0	0	0	0	0	0	0	0	0	0	0	0	0	0	0	0	0	0	0	0	0	0	0	0	0	0	0
Aspleniaceae	Asplenium	Asplenium varians	F	0	0	0	0	0	0	0	0	0	0	0	0	0	0	0	0	0	0	0	0	0	0	0	0	0	0	0	0	0	0	0	0	0	0	0	0	0	0	0	0	0	0	0	0	0	0
Asteraceae	Aster	Aster dentatus	H	0	0	0	0	0	0	0	0	0	0	0	0	0	0	0	0	0	0	0	0	0	0	0	0	0	0	0	0	0	0	0	0	0	0	0	0	0	0	0	0	0	0	0	0	0	0
Asteraceae	Aster	Aster tataricus	H	0	0	0	0	0	0	0	0	0	0	0	0	0	0	0	0	0	0	0	0	0	0	0	0	0	0	0	0	0	0	0	0	0	0	0	0	0	0	0	0	0	0	0	0	0	0
Saxifragaceae	Astilbe	Astilbe rubra	H	0	0	0	1	0	0	0	0	0	0	0	0	0	0	0	1	0	0	0	0	0	0	0	1	0	1	1	1	0	0	1	0	0	0	0	0	0	0	0	1	0	0	0	0	0	0
Athyriaceae	Athyrium	Athyrium multidentatum	F	0	0	0	0	0	0	0	0	0	0	0	0	0	0	0	0	0	0	0	0	0	0	0	0	0	0	0	0	0	0	0	0	0	0	0	0	0	0	0	0	0	0	0	0	0	0
Athyriaceae	Athyrium	Athyrium vidalii	F	1	0	0	0	1	0	0	0	0	0	0	0	0	0	0	0	0	0	0	0	0	0	0	0	0	0	0	0	0	1	0	1	0	0	1	0	0	0	0	0	0	0	0	0	0	0
Athyriaceae	Athyrium	Athyrium yokoscense	F	1	0	1	0	1	0	0	0	1	0	0	0	0	1	0	0	0	0	0	0	0	0	0	0	0	0	1	0	0	1	0	0	1	0	0	0	0	0	0	0	0	0	0	0	0	0
Asteraceae	Atractylodes	Atractylodes ovata	H	0	0	0	0	0	0	0	0	0	0	0	1	0	0	0	0	0	0	0	0	0	0	0	0	0	0	0	0	0	0	0	0	0	0	0	0	0	0	0	0	0	0	0	0	0	0
Berberidaceae	Berberis	Berberis amurensis	T	0	0	0	0	0	0	0	0	0	0	0	0	0	0	0	0	0	0	0	0	0	0	1	0	0	0	0	0	0	1	0	0	0	0	0	0	0	0	0	0	0	0	0	0	0	0
Betulaceae	Betula	Betula costata	T	0	0	0	0	0	0	0	0	0	0	0	0	0	0	0	0	0	0	0	0	0	0	0	0	0	0	1	0	0	0	0	0	0	0	0	0	0	0	0	0	0	0	0	0	0	0
Betulaceae	Betula	Betula dahurica	T	0	0	0	0	0	0	0	0	0	0	0	0	0	0	0	0	0	0	0	0	0	0	0	0	0	0	0	0	0	0	0	0	0	0	0	0	0	0	0	0	0	0	1	1	0	0
Betulaceae	Betula	Betula ermanii	T	0	0	0	0	0	0	0	0	0	0	0	0	0	0	0	0	0	0	0	0	0	0	0	0	0	0	0	0	0	0	0	0	0	0	0	0	0	0	0	0	0	0	0	0	0	0
Betulaceae	Betula	Betula schmidtii	T	0	0	0	0	0	0	0	0	0	0	0	0	0	0	0	0	0	0	0	0	0	0	0	0	0	0	0	0	0	0	0	0	0	0	0	0	0	0	0	0	0	0	0	0	0	0
Urticaceae	Boehmeria	Boehmeria spicata	S	0	0	0	0	0	0	0	0	0	0	0	0	0	0	0	0	0	0	0	0	0	0	0	0	0	0	0	0	0	0	0	0	0	0	0	0	0	0	0	0	0	0	0	0	0	0
Ophioglossaceae	Botrychium	Botrychium microphyllum	H	0	0	0	0	0	0	0	0	0	1	0	0	0	0	0	0	0	0	0	0	0	0	0	0	0	0	0	0	0	0	0	0	0	0	0	0	0	0	0	0	0	0	0	0	0	0
Poaceae	Calamagrostis	Calamagrostis arundinacea	SE	0	0	0	0	0	0	0	0	0	0	0	0	0	0	0	0	0	0	1	0	1	1	1	1	1	1	0	0	0	0	0	0	0	0	0	0	0	0	0	0	0	0	0	0	0	0
Lamiaceae	Callicarpa	Callicarpa japonica	S	0	0	0	0	0	0	0	0	0	0	0	0	1	0	0	0	0	0	1	0	0	0	0	0	0	0	0	0	0	0	1	0	0	0	0	0	0	1	0	1	1	0	0	0	0	0
Brassicaceae	Capsella	Capsella bursapastoris	H	0	0	0	0	0	0	0	0	0	0	0	0	0	0	0	0	0	0	0	0	0	0	0	0	0	0	0	0	0	0	0	0	0	0	0	0	0	0	0	0	0	0	0	0	0	0
Brassicaceae	Cardamine	Cardamine flexuosa	H	0	0	0	0	0	0	0	0	0	0	0	0	0	0	0	0	0	0	0	0	0	0	0	0	0	0	0	0	0	0	0	0	0	0	0	0	0	0	0	0	0	0	0	0	0	0
Brassicaceae	Cardamine	Cardamine leucantha	H	0	0	0	0	0	0	0	0	0	0	0	0	0	0	1	0	0	1	0	0	1	1	0	0	0	0	0	0	0	0	0	0	0	0	0	0	0	0	0	0	1	1	0	0	0	0
Cyperaceae	Carex	Carex appendiculata	SE	0	0	0	0	0	0	0	1	1	0	1	1	0	0	0	0	0	0	0	0	0	0	0	0	0	0	0	0	0	0	0	0	0	0	0	0	0	0	0	0	0	0	0	0	0	0
Cyperaceae	Carex	Carex bostrychostigma	SE	0	0	0	0	0	0	0	0	0	0	0	0	0	0	0	0	0	0	0	0	0	0	0	0	1	0	0	0	0	0	0	0	0	0	0	0	0	0	0	0	0	0	0	0	0	0
Cyperaceae	Carex	Carex lanceolata	SE	0	0	0	1	0	0	0	0	0	0	0	0	1	0	0	0	0	0	0	0	0	0	0	0	1	1	0	0	0	1	0	0	0	0	0	0	0	0	0	1	0	0	0	0	0	0
Cyperaceae	Carex	Carex nana	SE	0	0	0	0	0	0	1	0	0	0	0	0	0	0	0	0	0	0	0	0	0	0	0	0	0	0	0	0	1	0	0	0	0	0	1	0	0	0	0	0	0	0	1	1	1	0
Cyperaceae	Carex	Carex pilosa	SE	0	0	0	0	0	0	0	0	0	0	0	0	0	0	0	0	0	0	0	0	0	0	0	0	0	0	0	0	0	0	0	0	0	0	0	0	0	0	0	1	0	0	0	0	0	0
Cyperaceae	Carex	Carex siderosticta	SE	1	1	1	0	1	1	1	1	1	0	1	0	1	1	0	0	0	0	0	0	0	1	0	0	0	0	0	0	1	0	0	1	1	1	0	0	0	0	0	0	0	0	0	0	0	0
Asteraceae	Carpesium	Carpesium abrotanoides	H	0	0	0	0	0	0	1	0	0	0	0	0	0	0	0	0	0	0	0	0	0	0	0	0	0	0	0	0	0	0	0	0	0	0	0	0	0	0	0	0	0	0	0	0	0	0
Betulaceae	Carpinus	Carpinus cordata	T	0	0	0	0	0	0	0	0	0	0	0	0	0	0	0	0	0	0	0	0	0	0	0	0	0	0	1	0	0	0	0	0	0	0	0	0	0	0	0	0	0	0	0	0	0	0
Fagaceae	Castanea	Castanea crenata	T	0	0	0	0	0	0	0	0	0	0	0	0	0	0	0	0	0	0	0	0	0	0	0	0	0	0	0	0	0	0	0	0	0	0	0	0	0	0	0	0	0	0	0	0	0	0
Berberidaceae	Caulophyllum	Caulophyllum robustum	H	0	0	0	0	0	0	0	0	0	0	0	0	0	0	0	0	0	0	0	0	0	0	0	0	0	0	0	0	0	0	0	0	0	0	0	0	0	0	0	0	0	0	0	0	0	0
Celastraceae	Celastrus	Celastrus orbiculatus	S	0	0	0	0	0	0	0	0	0	0	0	0	0	0	0	0	0	0	0	0	0	0	0	0	0	1	0	0	0	0	0	0	0	0	0	0	0	0	0	0	0	0	0	0	0	0
Cannabaceae	Celtis	Celtis koraiensis	T	0	0	0	0	0	0	0	0	0	0	0	0	0	0	0	0	0	0	0	0	0	0	0	0	0	0	0	0	0	0	0	0	0	0	0	0	0	1	0	1	0	0	0	0	0	0
Orchidaceae	Cephalanthera	Cephalanthera longibracteata	H	0	0	0	0	0	0	0	0	0	0	0	1	0	1	0	0	0	0	0	0	0	0	0	0	0	0	0	0	0	0	0	0	0	0	0	0	0	0	0	0	0	0	0	0	0	0
Rosaceae	Chaenomeles	Chaenomeles speciosa	S	0	0	0	0	0	0	0	0	0	0	0	0	0	0	0	0	0	0	0	0	0	0	0	0	0	0	0	0	0	0	0	0	0	0	0	0	0	0	0	0	0	0	0	0	0	0
Chloranthaceae	Chloranthus	Chloranthus japonicus	H	1	0	1	1	1	1	0	0	0	0	1	0	0	0	0	0	0	0	0	0	0	0	0	0	0	0	0	0	0	0	0	0	0	0	0	0	0	0	0	0	0	0	0	0	0	0
Saxifragaceae	Chrysosplenium	Chrysosplenium grayanum	H	0	0	0	0	0	0	0	0	0	0	0	0	0	0	0	0	0	0	0	0	0	0	0	0	0	0	0	0	0	0	0	0	0	0	0	0	0	0	0	0	0	0	0	0	0	0
Ranunculaceae	Clematis	Clematis apiifolia	S	1	0	0	1	1	0	0	0	0	0	0	0	0	0	0	0	0	0	0	0	1	1	1	1	0	1	0	0	0	0	0	0	0	0	0	0	0	0	0	0	0	1	1	0	0	0
Ranunculaceae	Clematis	Clematis fusca	S	0	0	0	0	0	0	1	0	0	0	0	0	0	0	0	0	0	0	0	0	0	0	0	0	0	0	0	0	0	0	1	1	0	0	0	0	0	0	0	0	0	0	0	0	0	0
Ranunculaceae	Clematis	Clematis heracleifolia	S	0	1	0	1	1	1	0	0	0	0	0	0	0	0	0	0	0	1	0	0	0	0	0	0	0	0	0	0	0	1	1	1	0	1	0	0	0	1	0	1	0	0	0	0	0	0
Ranunculaceae	Clematis	Clematis patens	S	0	0	0	0	0	0	0	0	0	0	0	0	0	0	0	0	0	1	1	0	0	0	0	0	0	0	0	0	0	0	0	0	0	0	0	0	0	0	0	0	0	0	0	0	0	0
Ranunculaceae	Clematis	Clematis trichotoma	H	0	0	0	0	1	0	0	0	0	0	0	0	0	0	0	0	0	0	0	0	0	0	0	0	0	0	0	1	0	0	0	0	0	0	0	0	0	0	0	0	0	0	0	0	0	0
Lamiaceae	Clerodendrum	Clerodendrum trichotomum	S	0	0	0	0	0	0	0	0	0	0	0	0	0	0	0	0	0	0	0	0	0	0	0	1	0	0	0	0	0	0	0	0	0	0	0	0	0	0	0	0	0	0	0	0	0	0
Liliaceae	Clintonia	Clintonia udensis	H	0	0	0	0	0	0	0	0	0	0	0	0	0	0	0	0	0	0	0	0	0	0	0	0	0	0	0	0	0	0	0	0	0	0	0	0	0	0	0	0	0	0	0	0	0	0
Menispermaceae	Cocculus	Cocculus orbiculatus	S	0	0	0	0	0	0	0	0	0	0	0	0	0	0	0	0	0	0	0	0	0	0	0	0	0	0	0	1	0	0	0	0	0	0	0	0	0	0	0	0	0	0	0	0	0	0
Campanulaceae	Codonopsis	Codonopsis lanceolata	H	0	0	0	0	0	0	0	0	0	0	0	0	0	0	0	0	0	0	0	0	0	0	0	0	0	1	0	0	0	0	0	0	0	0	0	0	0	0	0	0	0	1	0	0	0	0
Commelinaceae	Commelina	Commelina communis	H	0	0	0	0	1	0	0	0	0	0	0	0	0	0	0	0	0	0	0	0	0	0	0	0	0	0	0	0	0	0	0	0	0	0	0	0	0	0	0	0	0	0	0	0	0	0
Asparagaceae	Convallaria	Convallaria keiskei	H	0	1	1	1	1	1	1	1	1	1	0	1	0	0	0	0	0	0	0	0	0	0	0	0	0	0	0	0	0	0	0	0	0	0	0	0	0	0	0	0	0	0	0	0	0	0
Cornaceae	Cornus	Cornus controversa	T	0	1	1	0	1	0	1	0	0	1	1	0	0	1	0	0	0	0	1	0	0	0	0	1	0	1	0	1	0	1	0	1	1	1	0	0	0	0	0	0	1	1	0	0	0	0
Cornaceae	Cornus	Cornus walteri	T	0	0	0	0	0	0	0	0	0	0	0	0	0	0	0	0	0	0	0	0	0	0	0	0	0	0	0	0	0	0	0	0	0	0	0	0	0	1	0	0	0	0	0	0	0	0
Papaveraceae	Corydalis	Corydalis ochotensis	H	0	0	0	0	0	0	1	0	0	0	0	0	0	0	0	0	0	0	0	0	0	0	0	0	0	0	0	0	0	0	0	0	0	0	0	0	0	0	0	0	1	1	0	0	0	0
Papaveraceae	Corydalis	Corydalis speciosa	H	0	0	0	0	0	0	0	0	0	0	0	0	0	0	1	1	1	1	0	1	0	1	0	0	0	0	0	0	0	0	0	0	0	0	0	0	0	1	0	0	0	0	0	0	0	0
Betulaceae	Carpinus	Corylus heterophylla	S	1	0	0	0	0	0	0	0	0	0	0	0	0	0	0	0	0	0	0	0	0	0	0	0	0	0	0	0	0	0	0	0	0	0	0	0	0	0	0	1	0	0	1	0	0	0
Betulaceae	Corylus	Corylus mandshurica	T	0	0	1	0	0	0	0	0	0	0	0	0	1	0	0	0	1	0	1	0	0	0	0	1	0	1	1	1	1	0	1	1	1	1	1	1	0	0	1	1	0	1	1	1	1	1
Betulaceae	Corylus	Corylus sieboldiana	T	0	0	0	0	0	0	1	0	1	0	0	1	0	0	0	0	0	0	0	0	0	0	0	0	0	0	1	1	0	0	0	0	0	0	0	0	0	0	0	0	0	0	0	0	0	0
Rosaceae	Crataegus	Crataegus pinnatifida	T	0	0	0	0	0	0	0	0	0	0	0	0	0	0	0	0	0	0	0	0	0	0	0	0	0	0	0	0	0	0	0	0	0	0	0	0	0	0	0	0	0	1	0	0	0	0
Asteraceae	Crepidiastrum	Crepidiastrum chelidoniifolium	H	0	0	0	0	0	0	0	0	0	0	0	0	0	0	1	0	0	0	0	0	0	0	0	0	0	0	0	0	0	0	0	0	0	0	0	0	0	0	0	0	0	0	0	0	0	0
Araliaceae	Dendropanax	Dendropanax trifidus	T	0	0	0	0	0	0	0	0	0	0	0	0	0	0	0	0	0	0	0	0	0	0	0	1	0	0	0	0	0	0	0	0	0	0	0	0	0	0	0	0	0	0	0	0	0	0
Hydrangeaceae	Deutzia	Deutzia glabrata	T	0	0	0	0	0	0	0	0	0	0	0	0	0	0	1	1	1	1	1	0	0	0	0	0	0	0	0	0	0	0	1	1	1	0	0	0	0	1	1	0	1	0	0	0	0	0
Hydrangeaceae	Deutzia	Deutzia parviflora	S	0	0	0	0	0	0	0	0	0	0	0	0	0	0	0	0	0	0	0	0	0	0	0	0	0	0	0	0	0	0	0	0	0	0	0	1	0	0	0	0	0	0	0	0	0	0
Dioscoreaceae	Dioscorea	Dioscorea polystachya	H	0	0	0	1	0	0	0	0	0	0	0	0	0	0	0	0	0	0	0	0	0	0	0	0	0	1	0	1	0	0	0	0	0	0	0	0	0	0	0	0	0	0	0	1	0	1
Dioscoreaceae	Dioscorea	Dioscorea quinquelobata	H	1	1	1	0	0	1	0	0	0	0	0	0	0	0	0	0	0	0	0	0	0	0	0	0	0	0	0	0	0	1	1	0	0	1	0	0	0	0	0	0	0	0	0	0	0	0
Dioscoreaceae	Dioscorea	Dioscorea septemloba	H	0	0	0	0	0	0	1	1	0	1	1	1	1	1	0	0	0	0	0	0	0	0	0	0	0	0	0	0	0	0	0	0	0	0	0	0	0	0	0	0	0	1	0	0	0	0
Dioscoreaceae	Dioscorea	Dioscorea tenuipes	H	0	0	0	0	0	0	0	0	0	0	0	0	0	0	0	0	0	0	0	0	0	0	0	1	0	1	0	0	0	0	0	0	0	0	0	0	0	0	0	1	0	0	0	0	0	0
Dioscoreaceae	Dioscorea	Dioscorea tokoro	H	0	0	0	0	0	0	0	0	0	0	0	0	0	0	0	0	0	0	0	0	0	0	0	0	0	0	0	0	0	0	0	0	0	0	0	0	0	0	0	0	0	0	0	1	0	1
Colchicaceae	Disporum	Disporum smilacinum	H	0	0	0	0	0	0	0	0	0	0	0	0	0	0	0	0	0	0	0	0	0	1	0	0	0	0	0	1	0	0	1	0	1	1	0	0	0	0	0	0	0	0	0	1	1	0
Colchicaceae	Disporum	Disporum viridescens	H	0	0	0	0	0	0	1	0	0	0	0	1	0	0	0	0	0	0	0	1	0	0	0	0	0	0	0	0	0	0	0	0	0	0	0	0	0	0	0	0	1	0	0	0	0	0
Asteraceae	Doellingeria	Doellingeria scabra	H	1	0	1	0	1	0	0	0	0	0	0	0	1	0	0	0	0	0	0	0	0	1	1	0	1	1	0	0	0	0	1	0	1	0	0	0	0	0	0	0	0	0	0	0	0	0
Dryopteridaceae	Dryopteris	Dryopteris chinensis	F	0	0	0	0	0	0	0	0	0	0	0	0	0	0	0	0	0	0	0	0	0	0	0	0	0	0	1	1	0	1	0	0	0	0	0	0	0	0	0	0	0	0	0	0	0	1
Dryopteridaceae	Dryopteris	Dryopteris crassirhizoma	F	0	1	0	1	1	1	0	1	0	0	0	0	0	0	1	1	1	1	1	1	0	1	0	0	0	0	1	1	0	0	1	1	0	1	0	0	0	0	0	0	1	0	0	0	0	0
Dryopteridaceae	Dryopteris	Dryopteris sacrosancta	F	0	0	0	0	0	0	0	0	0	0	0	0	0	0	0	0	0	0	0	0	0	0	0	0	0	0	0	0	0	0	0	0	0	0	0	0	0	0	0	0	1	1	0	0	0	0
Dryopteridaceae	Dryopteris	Dryopteris varia	F	0	0	0	0	0	0	0	0	0	0	0	0	0	0	0	0	0	0	0	0	0	0	0	0	0	0	0	0	0	0	1	0	0	1	0	0	0	0	0	0	0	0	0	0	0	0
Araliaceae	Eleutherococcus	Eleutherococcus senticosus	S	0	1	0	1	0	0	0	0	0	0	0	0	0	0	0	1	0	0	0	0	0	0	0	0	0	0	0	0	0	0	0	0	0	0	0	0	0	0	0	0	0	0	0	0	0	0
Araliaceae	Eleutherococcus	Eleutherococcus sessiliflorus	S	0	0	0	0	0	0	1	0	0	1	0	0	0	0	1	0	0	0	0	0	1	0	0	0	0	0	0	0	0	0	0	0	0	0	0	0	0	0	0	0	0	0	0	0	0	0
Liliaceae	Erythronium	Erythronium japonicum	H	0	0	0	0	0	0	0	0	0	0	0	0	0	0	0	0	0	0	0	0	0	0	1	0	1	1	0	0	0	0	0	0	0	0	0	0	0	0	0	0	0	0	0	0	0	0
Celastraceae	Euonymus	Euonymus alatus	T	0	0	0	0	0	0	0	0	0	0	0	0	0	0	1	0	0	1	1	1	0	0	1	1	0	0	0	0	0	0	0	0	0	0	0	0	0	0	0	0	0	0	0	0	0	0
Celastraceae	Euonymus	Euonymus fortunei	S	0	0	0	0	0	0	0	0	0	0	0	0	0	0	0	0	0	0	0	0	1	0	0	0	0	0	0	0	0	0	0	0	0	0	0	0	0	0	0	0	0	0	0	0	0	0
Celastraceae	Euonymus	Euonymus hamiltonianus	T	0	0	0	0	0	0	0	0	0	0	0	0	0	0	0	0	0	0	0	0	0	0	0	0	0	0	0	0	0	0	0	0	0	0	0	0	0	0	0	0	0	0	0	0	0	0
Celastraceae	Euonymus	Euonymus macropterus	T	0	0	0	0	0	0	0	0	0	0	0	0	0	0	1	0	0	0	0	0	0	0	0	0	0	0	0	0	0	0	0	0	0	0	0	0	0	0	0	0	0	0	0	0	0	0
Celastraceae	Euonymus	Euonymus oxyphyllus	T	0	0	0	0	0	0	0	0	0	0	0	0	0	0	0	1	1	1	1	0	0	0	0	0	0	0	0	0	0	0	0	0	1	0	0	0	1	0	0	0	0	0	0	0	0	0
Celastraceae	Euonymus	Euonymus sachalinensis	T	0	0	0	0	0	0	0	0	0	0	0	0	0	0	0	0	1	0	0	1	0	0	0	0	0	0	1	1	0	1	1	1	1	0	0	1	0	0	0	1	0	1	0	0	0	0
Asteraceae	Eupatorium	Eupatorium chinense	H	0	0	0	0	0	0	1	0	0	1	0	0	0	1	0	0	0	0	0	0	0	0	0	0	0	0	0	0	0	0	0	0	0	0	0	0	0	0	0	0	0	0	0	0	0	0
Pentaphylacaceae	Eurya	Eurya japonica	T	0	0	0	0	0	0	0	0	0	0	0	0	0	0	0	0	0	0	0	0	0	0	0	0	0	0	0	0	0	0	0	0	0	0	0	0	0	0	0	0	0	0	0	0	0	0
Rosaceae	Filipendula	Filipendula glaberrima	H	0	0	0	0	0	0	0	0	0	0	0	0	0	0	0	0	0	0	0	0	0	0	0	0	0	0	0	0	0	0	0	0	0	0	0	0	0	0	0	0	0	0	0	0	0	0
Phyllanthaceae	Flueggea	Flueggea suffruticosa	T	0	0	0	0	0	0	0	0	0	0	0	0	0	0	0	0	0	0	0	0	0	0	0	0	0	0	0	0	0	0	0	0	0	0	0	0	0	0	0	0	0	0	0	1	0	0
Oleaceae	Fraxinus	Fraxinus mandshurica	T	0	0	0	0	0	0	0	0	0	0	0	0	0	0	0	1	1	1	1	0	0	0	0	0	1	0	0	1	0	1	1	0	0	0	1	0	0	1	0	0	1	1	0	0	0	0
Oleaceae	Fraxinus	Fraxinus rhynchophylla	T	1	1	1	1	1	1	1	1	1	1	1	1	1	1	1	1	1	1	1	1	1	1	1	1	1	1	0	1	1	1	1	1	1	1	1	1	1	1	1	1	1	1	1	1	0	1
Oleaceae	Fraxinus	Fraxinus sieboldiana	T	0	0	0	0	0	0	0	0	0	0	0	0	0	0	0	0	0	0	0	0	0	0	0	0	0	0	0	0	1	0	0	0	0	0	0	0	0	0	0	0	0	0	0	0	0	0
Rubiaceae	Galium	Galium dahuricum	H	0	0	0	0	0	0	0	0	0	0	0	0	0	0	0	0	0	0	0	0	0	0	0	0	0	0	0	1	0	0	0	0	0	0	0	0	0	0	0	0	0	0	0	0	0	0
Rubiaceae	Galium	Galium odoratum	H	0	0	0	0	0	0	0	0	0	0	0	0	0	0	0	0	0	0	0	0	0	0	0	0	0	0	0	0	0	0	0	0	0	0	0	0	0	0	0	0	1	1	0	0	0	0
Rubiaceae	Galium	Galium setuliflorum	H	0	0	0	0	1	0	1	0	0	0	0	0	0	0	0	0	0	0	0	0	0	0	0	0	0	1	0	0	0	0	0	0	0	0	0	0	0	0	0	0	0	0	0	0	0	0
Rubiaceae	Galium	Galium spurium	H	1	0	0	0	0	0	1	0	0	1	0	0	1	1	0	0	0	0	0	0	0	0	0	0	1	0	0	0	1	0	0	0	1	1	0	0	0	0	0	0	0	0	0	0	0	0
Rubiaceae	Galium	Galium trachyspermum	H	0	0	0	0	0	0	0	0	0	0	0	0	0	0	0	0	0	0	0	0	0	0	0	0	0	0	0	0	0	0	0	0	0	0	0	0	0	1	0	0	0	0	0	0	0	0
Geraniaceae	Geranium	Geranium koreanum	H	0	0	0	0	0	0	0	0	0	0	0	0	0	0	0	0	0	0	0	0	0	0	0	0	0	0	0	0	0	0	0	0	0	0	0	0	0	0	0	0	0	0	0	0	0	0
Geraniaceae	Geranium	Geranium sibiricum	H	0	1	1	1	0	1	0	0	0	0	0	0	0	0	0	0	0	0	0	0	0	0	0	0	0	0	0	0	0	0	0	1	0	0	0	0	0	0	0	0	0	1	0	0	0	0
Fabaceae	Glycine	Glycine soja	H	0	0	0	0	0	0	0	0	0	0	0	0	0	0	0	0	0	0	0	0	0	0	0	1	0	1	0	0	0	0	0	0	0	0	0	0	0	0	0	0	0	0	0	0	0	0
Xanthorrhoeaceae	Hemerocallis	Hemerocallis fulva	H	0	0	0	0	0	0	0	0	0	0	0	0	0	0	0	0	0	0	0	0	0	0	0	0	0	0	0	0	0	0	0	0	0	0	0	0	0	0	0	0	0	0	0	0	0	0
Asparagaceae	Hosta	Hosta longipes	H	0	0	0	0	0	0	0	0	0	0	0	1	0	0	0	0	0	0	0	0	0	0	0	0	0	0	0	0	0	0	0	0	0	0	0	0	0	0	0	0	0	0	0	0	0	0
Asparagaceae	Hosta	Hosta plantaginea	H	1	0	0	0	0	1	0	0	0	0	0	0	1	1	0	0	0	0	0	0	0	0	0	0	0	0	0	0	0	0	0	0	0	0	0	0	0	0	0	0	0	0	0	0	0	0
Lycopodiaceae	Huperzia	Huperzia miyoshiana	F	0	0	0	0	0	0	0	0	0	0	0	0	0	0	0	0	0	0	0	0	0	0	0	0	0	0	0	0	0	0	0	0	0	0	0	0	0	0	0	0	0	0	0	0	0	0
Fabaceae	Hylodesmum	Hylodesmum oxyphyllum	H	0	0	0	0	0	0	0	0	0	0	0	0	0	0	0	0	0	0	0	0	0	0	0	0	0	0	0	0	0	0	0	0	0	0	0	0	0	0	0	1	0	0	0	0	0	0
Papaveraceae	Hylomecon	Hylomecon vernalis	H	0	0	0	0	0	0	0	0	0	0	0	0	0	0	0	0	0	0	0	0	1	1	0	0	0	0	0	0	0	0	0	0	0	0	0	0	0	0	0	0	0	0	0	0	0	0
Hypericaceae	Hypericum	Hypericum erectum	H	0	0	0	0	0	0	0	0	0	0	0	0	0	0	0	0	0	0	0	0	0	0	0	0	0	0	0	0	0	0	0	0	0	0	0	0	0	0	0	0	0	0	0	0	0	0
Balsaminaceae	Impatiens	Impatiens atrosanguinea	H	0	0	1	1	0	1	0	0	1	0	0	0	1	1	0	0	0	0	0	1	1	1	0	0	0	0	0	0	1	0	1	1	1	0	0	0	0	1	0	1	0	1	0	0	0	0
Balsaminaceae	Impatiens	Impatiens nolitangere	H	0	0	1	1	0	0	0	0	0	0	0	0	0	0	0	1	0	1	1	0	1	1	0	0	0	1	0	0	0	1	0	0	0	0	0	0	0	0	0	0	0	0	0	0	0	0
Leguminosae	Indigofera	Indigofera bungeana	S	0	0	0	0	0	0	0	0	0	0	0	0	0	0	0	0	0	0	0	0	0	0	0	0	0	0	0	0	0	0	0	0	0	0	0	0	0	0	0	0	0	0	0	0	0	0
Lamiaceae	Isodon	Isodon excisus	H	1	1	1	1	1	1	0	0	0	0	0	0	1	1	1	1	1	1	0	0	1	1	1	1	1	1	1	0	1	1	1	1	1	1	0	0	0	0	0	0	0	1	0	1	0	0
Lamiaceae	Isodon	Isodon inflexus	H	0	0	1	0	1	1	1	0	0	1	1	1	1	1	0	0	0	0	0	0	1	0	0	1	0	1	0	0	0	0	0	0	1	0	0	0	0	0	0	0	0	0	0	1	0	1
Juglandaceae	Juglans	Juglans mandshurica	T	0	0	0	0	0	1	0	0	0	0	0	0	0	0	0	1	0	0	0	1	0	0	0	0	0	0	0	1	0	0	0	0	0	0	1	0	0	0	0	0	0	0	0	0	0	0
Araliaceae	Kalopanax	Kalopanax septemlobus	T	1	1	0	1	1	1	1	1	1	1	1	1	1	1	1	1	0	0	0	0	0	0	1	1	0	1	1	1	1	0	1	0	0	0	1	0	0	0	0	0	0	0	1	1	0	1
Sapindaceae	Koelreuteria	Koelreuteria paniculata	T	0	0	0	0	0	0	0	0	0	0	0	0	0	0	0	0	0	0	0	0	0	0	0	0	0	0	0	0	0	0	0	0	0	0	0	0	0	1	0	1	0	0	0	0	0	0
Asteraceae	Lactuca	Lactuca triangulata	H	0	0	0	0	0	0	0	0	0	0	0	0	0	0	0	0	0	0	0	0	0	0	0	0	0	0	0	0	0	0	0	0	0	0	0	0	0	0	0	0	0	0	0	0	0	0
Lamiaceae	Lamium	Lamium amplexicaule	H	0	0	0	0	0	0	0	0	0	0	0	0	0	0	0	0	0	1	0	0	0	0	0	0	0	0	0	0	0	0	0	0	0	0	0	0	0	0	0	0	0	0	0	0	0	0
Lamiaceae	Lamium	Lamium barbatum	H	0	0	0	0	0	0	0	0	0	0	0	0	0	0	0	0	0	0	0	0	0	0	0	0	0	0	0	0	0	0	0	0	0	0	0	0	0	0	0	0	0	0	0	0	0	0
Urticaceae	Laportea	Laportea bulbifera	H	0	0	0	0	0	0	0	0	0	0	0	0	0	0	0	0	0	0	0	0	0	0	0	0	0	0	0	0	0	0	0	0	0	0	0	0	0	0	0	0	0	0	0	0	0	0
Pinaceae	Larix	Larix kaempferi	T	1	1	1	1	1	1	1	1	1	1	1	1	1	1	0	0	0	0	0	0	0	0	0	0	0	0	0	0	0	0	0	0	0	0	0	0	0	0	0	0	0	0	0	0	0	1
Fabaceae	Lathyrus	Lathyrus davidii	H	0	0	0	0	0	0	0	0	0	0	0	0	0	0	0	0	0	0	0	0	0	0	0	0	0	0	0	0	1	0	0	0	0	0	0	0	0	0	0	0	0	0	0	0	0	0
Polypodiaceae	Lepisorus	Lepisorus thunbergianus	F	0	0	0	0	0	0	0	0	0	0	0	0	0	0	0	0	0	0	0	0	0	0	0	0	0	0	0	0	0	0	0	0	0	0	0	0	0	0	0	0	0	0	0	0	0	0
Fabaceae	Lespedeza	Lespedeza bicolor	S	0	0	0	0	0	0	0	0	0	0	0	0	0	1	0	0	0	0	0	0	0	0	0	0	0	0	0	0	0	0	0	0	0	0	0	0	0	0	0	0	0	0	0	0	0	0
Fabaceae	Lespedeza	Lespedeza cyrtobotrya	S	0	0	0	0	0	0	0	0	0	0	0	0	0	0	0	0	0	0	0	0	0	0	0	0	0	0	0	0	1	0	0	0	0	0	0	0	0	0	0	0	0	0	0	0	0	0
Fabaceae	Lespedeza	Lespedeza maximowiczii	T	1	1	0	0	0	0	0	0	0	0	0	1	0	1	0	0	0	0	0	0	0	0	0	0	0	0	0	0	0	1	0	1	0	0	1	0	0	0	1	0	0	0	1	1	1	1
Asteraceae	Ligularia	Ligularia fischeri	H	0	0	0	0	0	0	0	0	0	0	0	0	0	0	0	0	0	0	0	0	0	0	0	0	0	0	0	0	0	0	0	1	0	1	0	0	0	0	0	0	0	0	0	0	0	0
Asteraceae	Ligularia	Ligularia stenocephala	H	1	1	0	0	0	0	0	0	0	0	0	0	0	0	0	0	0	0	0	0	0	0	0	0	0	0	0	0	0	0	0	0	0	0	0	0	0	0	0	0	0	0	0	0	0	0
Liliaceae	Lilium	Lilium distichum	H	0	0	0	0	0	0	0	0	0	0	0	0	0	0	0	0	0	0	0	0	0	0	0	0	0	0	0	0	0	0	0	0	0	0	0	0	0	0	0	0	0	0	0	0	0	0
Liliaceae	Lilium	Lilium lancifolium	H	0	0	0	0	0	0	0	0	0	0	0	0	0	0	0	0	0	0	0	0	0	0	0	0	0	0	0	0	0	0	0	0	0	0	0	0	0	0	0	0	0	0	0	0	0	0
Liliaceae	Lilium	Lilium tsingtauense	H	0	0	0	0	0	0	0	0	0	0	0	0	0	0	0	0	0	0	0	0	1	0	1	0	1	0	0	0	0	0	0	0	0	0	0	0	0	0	0	1	0	0	0	0	0	0
Lauraceae	Lindera	Lindera obtusiloba	T	1	1	0	1	1	1	1	1	1	1	1	1	0	1	0	0	1	1	1	1	0	0	0	0	1	1	0	0	1	0	0	0	0	1	1	1	1	1	1	1	0	0	1	1	1	1
Caprifoliaceae	Lonicera	Lonicera maackii	T	0	0	0	0	0	0	1	1	0	1	1	1	0	0	0	0	0	0	0	1	0	0	0	0	0	0	0	0	0	0	0	0	0	0	0	0	0	0	0	0	0	1	0	0	0	0
Caprifoliaceae	Lonicera	Lonicera praeflorens	S	1	0	0	0	0	0	0	0	0	0	0	0	0	0	0	1	1	0	0	0	0	0	0	0	0	0	0	0	0	0	0	0	0	0	0	0	0	0	0	0	0	0	0	0	0	0
Caryophyllaceae	Lychnis	Lychnis cognata	H	0	0	1	1	1	0	0	0	0	0	0	0	0	0	0	0	0	0	0	0	0	1	0	1	0	0	0	0	0	0	0	0	0	0	0	0	0	0	0	0	0	0	0	0	0	0
Lamiaceae	Lycopus	Lycopus lucidus	H	0	0	0	0	0	0	0	0	0	0	0	0	0	0	0	0	0	0	0	0	0	0	0	0	0	0	0	0	0	0	0	0	0	0	0	0	0	0	0	0	0	0	0	0	0	0
Primulaceae	Lysimachia	Lysimachia barystachys	H	0	0	0	0	0	0	1	0	0	0	0	0	1	0	0	0	0	0	0	0	0	0	0	0	0	0	0	0	0	0	0	0	0	0	0	0	0	0	0	0	0	0	0	0	0	0
Primulaceae	Lysimachia	Lysimachia clethroides	H	0	0	1	1	0	0	0	0	0	0	0	0	0	0	0	0	0	0	0	0	0	0	0	0	0	1	0	0	0	1	0	0	0	0	0	0	0	0	0	0	0	0	0	0	0	0
Leguminosae	Maackia	Maackia amurensis	T	1	0	0	0	0	0	0	0	0	0	0	1	0	0	1	1	1	0	0	0	1	0	1	1	1	1	0	1	0	1	1	0	0	0	0	1	0	0	0	0	0	1	1	1	0	1
Magnoliaceae	Magnolia	Magnolia sieboldii	T	0	0	0	0	0	1	0	0	0	0	0	0	0	0	0	1	1	0	0	1	0	0	0	0	0	0	1	1	0	0	1	0	0	0	1	1	0	0	0	0	0	0	0	0	0	0
Asparagaceae	Maianthemum	Maianthemum bifolium	H	0	0	0	0	0	0	0	0	0	0	0	0	0	0	0	0	0	0	0	0	0	0	0	0	0	0	0	0	0	0	0	0	0	0	0	0	0	0	0	0	0	0	0	0	0	1
Asparagaceae	Maianthemum	Maianthemum japonicum	H	0	0	0	0	0	0	0	0	0	0	0	0	0	0	0	0	0	0	0	0	0	0	0	0	0	0	0	0	0	0	0	0	0	0	0	0	0	0	0	0	0	0	0	0	0	0
Lamiaceae	Meehania	Meehania urticifolia	H	0	0	0	0	0	0	0	0	0	0	0	0	0	0	0	0	0	0	0	0	1	1	1	1	0	1	0	1	0	0	0	0	0	0	0	0	0	0	0	0	0	0	0	0	0	0
Orobanchaceae	Melampyrum	Melampyrum roseum	H	0	0	0	0	0	0	0	0	0	0	0	0	0	0	0	0	0	0	0	0	0	0	0	0	0	0	0	0	0	0	0	0	0	0	0	0	0	0	0	0	0	0	0	0	0	0
Menispermaceae	Menispermum	Menispermum dauricum	H	0	0	0	0	0	0	0	0	0	0	0	0	0	0	0	0	0	0	0	0	0	0	0	0	0	0	0	0	0	0	0	0	0	0	0	0	0	0	0	0	0	0	0	0	0	0
Moraceae	Morus	Morus indica	T	1	1	1	1	0	1	1	1	1	1	1	1	1	1	1	0	1	1	1	1	1	1	1	1	1	1	1	0	1	1	0	0	0	1	0	0	1	0	1	1	0	1	0	0	1	0
Onocleaceae	Onoclea	Onoclea orientalis	F	0	0	0	0	0	0	0	0	0	0	0	0	0	0	0	0	0	0	0	0	0	0	0	0	0	0	0	0	0	0	1	1	1	0	0	0	0	0	0	0	0	0	0	0	0	0
Poaceae	Oplismenus	Oplismenus undulatifolius	SE	0	0	0	0	0	0	0	0	0	0	0	0	0	1	0	0	0	0	0	0	0	0	0	0	0	0	0	0	0	0	0	0	0	0	0	0	0	0	0	1	0	0	0	0	0	1
Orchidaceae	Oreorchis	Oreorchis patens	H	0	0	0	0	0	0	0	0	0	0	0	0	0	0	0	0	0	0	0	0	0	0	0	0	0	0	0	0	0	0	0	0	0	0	0	0	0	0	0	0	0	0	0	0	0	0
Oxalidaceae	Oxalis	Oxalis corniculata	H	0	0	0	0	0	0	0	0	0	0	0	0	0	0	0	0	0	0	0	0	0	0	0	0	0	0	0	0	0	1	0	0	0	1	0	0	0	0	0	0	0	0	0	0	0	0
Oxalidaceae	Oxalis	Oxalis obtriangulata	H	0	0	0	0	0	0	0	0	0	0	0	0	0	0	0	0	0	0	0	0	0	1	0	0	0	0	0	0	0	0	0	0	0	0	0	0	0	0	0	0	0	0	0	0	0	0
Asteraceae	Parasenecio	Parasenecio auriculatus	H	0	0	0	0	0	0	0	0	0	0	0	0	0	0	0	0	0	0	0	0	0	0	0	0	0	0	0	0	0	0	0	0	0	0	0	0	0	0	0	0	0	0	0	0	0	0
Compositae	Parasenecio	Parasenecio firmus	H	0	0	0	0	0	0	0	0	0	0	0	0	0	0	0	0	0	0	0	0	0	0	0	0	0	0	0	0	0	0	0	0	0	1	0	0	0	0	0	0	0	0	0	0	0	0
Compositae	Parasenecio	Parasenecio hastatus	H	0	0	0	0	0	0	0	0	0	0	0	0	0	0	0	0	0	0	0	0	0	0	0	1	0	0	0	0	0	0	0	0	0	0	0	0	0	0	0	0	0	0	0	0	0	0
Melanthiaceae	Paris	Paris verticillata	H	0	0	0	0	0	0	0	0	0	0	0	0	0	0	0	0	0	0	0	0	0	0	0	0	0	1	0	0	0	0	0	0	0	0	0	0	0	0	0	0	0	1	0	0	0	0
Vitaceae	Parthenocissus	Parthenocissus tricuspidata	S	0	0	0	0	0	0	0	0	0	0	0	0	0	0	0	0	0	0	0	1	0	0	0	0	0	0	0	0	0	0	0	0	0	0	0	0	0	1	0	0	0	0	1	1	1	1
Orobanchaceae	Pedicularis	Pedicularis resupinata	H	1	0	1	0	1	0	1	0	0	0	0	0	0	0	0	0	0	0	0	0	0	0	0	0	0	0	0	0	0	1	0	0	0	1	0	0	0	0	0	0	0	1	0	0	0	0
Apiaceae	Peucedanum	Peucedanum terebinthaceum	H	0	0	0	1	0	0	0	0	0	0	0	0	0	0	0	0	0	0	0	0	0	0	0	0	0	1	0	0	0	0	0	1	1	0	0	0	0	0	0	0	0	0	0	0	0	0
Rutaceae	Phellodendron	Phellodendron amurense	T	0	0	0	0	0	0	0	0	0	0	0	0	0	0	0	1	1	0	0	0	0	0	0	0	0	0	0	0	0	0	0	0	1	0	0	1	0	0	0	0	0	1	0	0	0	0
Hydrangeaceae	Philadelphus	Philadelphus tenuifolius	T	1	0	0	0	0	1	0	0	0	0	0	0	0	0	0	1	1	1	1	1	1	1	0	1	0	0	0	0	0	0	0	0	0	0	1	0	0	1	0	1	1	1	0	0	0	0
Phrymaceae	Phryma	Phryma oblongifolia	H	0	0	0	0	0	0	0	0	0	1	0	1	1	0	0	0	0	0	0	0	0	1	0	1	0	0	0	0	0	0	0	0	0	0	0	0	0	0	0	0	0	1	0	1	0	1
Pinaceae	Picea	Picea koraiensis	T	0	0	0	0	0	0	0	0	0	0	0	0	0	0	0	0	0	0	0	0	0	0	0	0	0	0	0	0	0	0	0	0	0	0	0	0	0	0	0	0	0	0	0	0	0	0
Simaroubaceae	Picrasma	Picrasma quassioides	T	0	0	0	0	0	0	0	0	0	0	0	0	0	0	0	1	0	0	0	0	0	0	0	0	0	0	0	0	0	0	0	0	0	0	0	0	0	0	0	1	0	0	0	0	0	0
Apiaceae	Pimpinella	Pimpinella brachycarpa	H	1	0	0	0	0	0	0	0	0	0	0	0	0	0	0	0	0	1	0	0	0	0	0	0	0	0	1	1	1	1	1	1	0	1	0	0	0	0	0	0	0	0	0	0	0	0
Pinaceae	Pinus	Pinus densiflora	T	0	0	0	0	0	0	0	0	0	0	0	0	0	0	0	0	0	0	0	0	0	0	0	0	0	0	0	0	0	0	0	1	0	0	0	0	0	0	0	0	0	1	1	1	1	1
Pinaceae	Pinus	Pinus koraiensis	T	0	0	0	0	0	0	0	0	0	0	0	0	0	0	0	0	0	0	0	0	1	0	0	0	1	0	0	0	0	0	0	0	0	0	0	0	0	0	0	0	0	0	1	1	0	0
Plantaginaceae	Plantago	Plantago asiatica	H	0	0	0	0	0	0	0	0	0	0	0	0	0	0	0	0	0	0	0	0	0	0	0	0	0	0	0	0	0	0	0	0	0	0	0	0	0	0	0	0	0	0	0	0	0	0
Asparagaceae	Polygonatum	Polygonatum humile	H	0	0	0	0	0	0	0	0	0	0	0	0	0	0	0	0	0	0	0	0	0	0	0	0	0	0	0	0	0	0	0	0	0	0	0	0	0	0	0	0	0	1	0	0	0	0
Asparagaceae	Polygonatum	Polygonatum pluriflorum	H	1	0	0	0	0	0	0	0	0	0	0	1	0	0	0	0	0	1	0	1	1	0	1	0	0	1	0	0	1	1	1	0	0	0	0	0	0	0	0	1	0	0	0	0	0	1
Asparagaceae	Polygonatum	Polygonatum robustum	H	0	0	0	0	0	0	0	0	0	0	0	0	0	0	0	0	0	0	0	0	0	0	0	0	0	0	0	0	0	0	0	0	0	0	0	0	0	0	0	0	0	0	0	0	0	0
Polygonaceae	Polygonum	Polygonum dissitiflorum	H	0	0	0	0	0	0	0	0	0	0	0	0	0	0	0	0	0	0	0	0	0	0	0	0	0	0	0	0	0	0	0	0	0	0	0	0	0	0	0	0	0	0	0	0	0	0
Polygonaceae	Polygonum	Polygonum senticosum	H	0	0	0	0	0	0	0	0	0	0	0	0	0	0	0	0	0	0	0	0	0	0	0	0	0	0	0	0	0	0	0	0	0	0	0	0	0	0	0	0	0	0	0	0	0	0
Polygonaceae	Polygonum	Polygonum thunbergii	H	0	0	0	0	0	0	0	0	0	0	0	0	0	1	0	0	0	0	0	0	0	0	0	0	0	0	0	0	0	0	0	0	0	0	0	0	0	0	0	0	0	0	0	0	0	0
Dryopteridaceae	Polystichum	Polystichum tripteron	F	0	0	0	0	0	0	0	0	0	0	0	0	0	0	1	1	1	0	1	0	0	0	0	0	0	0	1	1	0	0	1	0	0	1	0	0	0	0	0	0	1	0	0	0	0	0
Salicaceae	Populus	Populus davidiana	T	0	0	0	0	0	0	0	0	0	0	0	0	0	0	0	1	0	0	0	1	0	0	0	0	0	0	0	0	0	0	0	0	0	0	0	0	0	0	0	0	0	0	0	0	0	0
Rosaceae	Potentilla	Potentilla fragarioides	H	0	0	0	0	0	0	0	0	0	1	0	0	0	0	0	0	0	0	0	0	0	0	0	0	0	0	0	0	0	0	0	0	0	0	0	0	0	0	0	0	0	1	0	0	0	0
Rosaceae	Potentilla	Potentilla freyniana	H	0	0	0	0	0	1	0	0	0	0	0	0	0	1	0	0	0	0	0	0	0	0	0	0	0	0	0	0	0	0	0	0	0	0	0	0	0	0	0	0	0	0	0	0	0	0
Primulaceae	Primula	Primula jesoana	H	0	0	0	0	0	0	0	0	0	0	0	0	0	0	0	0	0	0	0	0	0	0	0	0	0	0	0	0	0	0	0	0	0	0	0	0	0	0	0	0	0	0	0	0	0	0
Primulaceae	Primula	Primula sieboldii	H	0	0	0	0	0	0	0	0	0	0	0	0	0	0	0	0	0	0	0	0	0	0	0	0	0	0	0	0	0	0	0	0	0	0	0	0	0	0	0	0	0	0	0	0	0	0
Rosaceae	Prunus	Prunus maximowiczii	T	0	0	0	0	0	0	0	0	0	0	0	0	0	0	0	0	0	0	0	0	0	0	0	0	0	0	1	1	0	0	0	1	0	1	0	0	0	0	0	0	0	0	0	0	0	0
Rosaceae	Prunus	Prunus padus	T	0	0	0	0	0	0	1	0	0	0	0	0	0	0	1	1	1	1	0	0	0	0	1	0	0	0	0	0	0	0	0	0	0	0	0	0	0	0	0	1	0	1	0	0	0	0
Rosaceae	Prunus	Prunus pubescens	T	0	0	1	0	0	0	0	0	0	0	0	0	0	0	0	0	0	0	0	0	0	1	1	1	1	1	1	0	0	0	0	0	0	0	0	0	0	0	0	0	0	0	1	1	0	0
Rosaceae	Prunus	Prunus sargentii	T	0	0	0	0	1	0	0	0	0	0	1	0	0	0	1	0	0	0	0	0	0	0	0	0	0	0	0	0	0	0	0	0	0	0	0	0	1	0	0	0	0	0	0	0	0	0
Rosaceae	Prunus	Prunus spontanea	T	0	0	0	0	0	0	0	0	0	0	0	0	0	0	0	0	0	0	0	0	0	0	0	0	0	0	0	0	0	0	0	0	0	0	0	0	0	0	0	0	0	0	0	0	0	0
Caryophyllaceae	Pseudostellaria	Pseudostellaria heterophylla	H	1	0	1	0	0	1	0	0	0	0	0	0	0	0	0	1	0	0	0	0	0	0	0	0	0	0	1	1	0	0	0	0	0	0	0	0	0	0	0	0	0	0	0	0	0	0
Caryophyllaceae	Pseudostellaria	Pseudostellaria palibiniana	H	0	0	0	0	0	0	0	0	0	0	0	0	0	0	0	0	0	0	0	0	1	1	0	1	0	1	0	0	1	1	1	0	1	1	0	0	0	0	0	0	1	1	0	0	0	0
Caryophyllaceae	Pseudostellaria	Pseudostellaria setulosa	H	0	0	0	0	0	0	0	0	0	0	0	0	0	0	0	0	0	0	0	0	0	0	0	0	0	0	0	0	0	0	0	0	0	0	0	0	0	0	0	0	0	0	0	0	0	0
Dennstaedtiaceae	Pteridium	Pteridium latiusculum	F	0	0	0	1	0	0	0	0	0	1	0	0	1	0	0	1	1	1	1	0	1	1	1	0	0	1	0	0	0	0	0	0	0	0	0	0	0	0	0	0	0	0	0	1	0	1
Fabaceae	Pueraria	Pueraria lobata	S	0	0	0	0	0	0	0	0	0	0	0	0	0	0	0	0	0	0	0	0	0	0	0	0	0	0	0	0	0	0	0	0	0	0	0	0	0	0	0	0	0	0	0	0	0	0
Ericaceae	Pyrola	Pyrola japonica	H	1	0	1	0	0	0	0	0	0	0	0	0	0	0	0	0	0	0	0	0	0	0	0	0	0	0	0	0	1	1	1	0	0	0	1	0	0	0	0	0	0	0	0	0	0	0
Rosaceae	Pyrus	Pyrus pyrifolia	T	0	0	0	0	0	0	0	0	0	0	0	0	0	0	0	0	0	1	0	0	0	0	0	0	0	1	0	0	0	0	0	0	0	0	0	0	0	0	0	1	0	0	0	0	0	0
Rosaceae	Pyrus	Pyrus ussuriensis	T	0	0	0	0	0	1	0	0	0	0	0	0	0	0	0	0	0	0	0	0	0	0	0	0	0	0	0	0	0	0	0	0	0	0	0	0	0	0	0	0	0	0	0	0	0	0
Fagaceae	Quercus	Quercus acutissima	T	0	0	0	0	0	0	0	0	0	0	0	0	0	0	0	0	0	0	0	0	0	0	0	0	0	0	0	0	0	0	0	0	0	0	0	0	0	0	0	0	0	0	0	0	1	0
Fagaceae	Quercus	Quercus dentata	T	0	0	0	0	0	0	0	0	0	0	0	1	0	0	0	0	0	0	0	0	0	0	0	0	0	0	0	0	0	0	0	0	0	0	0	0	0	0	0	0	0	0	0	1	1	1
Fagaceae	Quercus	Quercus mongolica	T	1	1	1	1	1	1	1	1	1	1	1	1	1	1	0	1	1	1	1	0	1	1	1	1	1	1	1	1	1	1	1	1	1	1	1	1	1	0	1	1	1	1	1	1	1	1
Fagaceae	Quercus	Quercus serrata	T	0	0	0	0	0	0	0	0	0	0	0	0	0	0	0	0	0	0	0	1	0	0	0	0	0	0	0	0	0	0	0	0	0	0	0	0	0	0	0	0	0	0	0	0	1	0
Fagaceae	Quercus	Quercus variabilis	T	0	0	0	0	0	0	0	0	0	0	0	0	0	0	0	0	0	0	0	0	0	0	0	0	0	0	0	0	0	0	0	0	0	0	0	0	0	0	0	0	0	0	1	1	1	1
Rhamnaceae	Rhamnus	Rhamnus davurica	T	0	0	0	0	0	0	0	0	0	0	0	0	0	0	0	0	0	1	1	0	0	1	1	1	0	0	0	0	0	0	0	0	0	0	0	0	0	0	0	0	0	0	0	0	0	0
Rhamnaceae	Rhamnus	Rhamnus yoshinoi	T	0	0	0	0	0	0	0	0	0	0	0	0	0	0	0	0	0	0	0	0	0	0	0	0	0	0	0	0	0	0	0	0	0	0	0	0	0	0	0	1	0	0	0	0	0	0
Ericaceae	Rhododendron	Rhododendron fauriei	S	0	0	0	0	0	0	0	0	0	0	0	0	0	0	0	0	0	0	0	0	0	0	0	0	0	0	0	0	0	0	0	0	0	0	0	0	0	0	0	0	0	0	0	0	0	0
Ericaceae	Rhododendron	Rhododendron mucronulatum	T	0	0	0	0	0	0	0	0	0	0	0	0	0	0	0	0	0	0	0	0	0	0	0	0	0	0	0	0	0	0	0	0	0	0	0	0	0	0	0	0	0	0	0	0	0	1
Ericaceae	Rhododendron	Rhododendron schlippenbachii	T	0	0	0	0	0	0	0	0	0	0	0	0	0	0	0	0	0	0	0	0	0	0	0	0	0	0	0	0	0	0	0	0	0	0	0	0	0	0	1	0	0	0	0	0	0	0
Grossulariaceae	Ribes	Ribes mandshuricum	S	0	0	0	0	0	0	0	0	0	0	0	0	0	0	0	0	0	1	1	0	0	0	0	0	0	0	0	0	0	0	0	0	0	0	0	0	0	0	0	0	0	1	0	0	0	0
Grossulariaceae	Ribes	Ribes maximowiczianum	S	0	0	0	0	0	0	0	0	0	0	0	0	0	0	0	1	0	0	0	0	0	0	0	0	0	0	0	0	0	0	0	0	0	0	0	0	0	0	0	0	0	0	0	0	0	0
Saxifragaceae	Rodgersia	Rodgersia podophylla	H	0	0	0	0	0	0	0	0	0	0	0	0	0	0	0	0	0	0	0	0	0	0	0	0	0	0	0	0	0	0	1	0	0	0	0	0	0	0	0	0	0	0	0	0	0	0
Rosaceae	Rosa	Rosa acicularis	S	0	0	0	0	0	0	0	0	0	0	0	0	0	0	0	0	0	0	0	0	0	0	0	0	0	0	0	0	0	0	0	0	0	0	0	0	0	0	0	0	0	0	0	0	0	0
Rubiaceae	Rubia	Rubia argyi	H	0	0	0	0	0	0	0	0	0	0	0	0	0	0	0	1	0	0	0	0	0	0	0	0	0	0	0	1	0	0	0	0	0	0	0	0	0	0	0	0	0	0	0	0	0	0
Rubiaceae	Rubia	Rubia chinensis	H	0	0	0	0	0	0	0	0	0	0	0	0	0	1	0	0	0	0	0	0	1	0	0	0	0	0	0	0	0	0	0	0	0	0	0	0	0	0	0	0	0	0	0	0	0	0
Rubiaceae	Rubia	Rubia cordifolia	H	1	1	0	1	0	1	1	0	0	0	1	1	0	0	0	0	0	1	0	0	1	0	1	0	1	1	0	0	0	0	0	0	0	1	0	0	0	0	0	1	0	0	0	0	0	0
Rosaceae	Rubus	Rubus coreanus	S	0	0	0	0	0	0	0	0	0	0	0	0	0	0	0	0	0	0	0	0	0	0	0	0	0	0	0	0	0	0	0	0	0	0	0	0	0	0	0	0	0	0	0	0	0	0
Rosaceae	Rubus	Rubus crataegifolius	S	1	1	1	0	1	0	0	0	0	0	0	1	1	0	0	0	0	0	0	0	1	1	1	1	1	1	0	0	1	1	0	0	0	1	1	0	0	1	0	1	0	1	0	1	0	1
Rosaceae	Rubus	Rubus phoenicolasius	S	0	1	1	0	0	0	0	0	0	0	1	0	1	1	0	0	0	0	0	0	0	0	0	0	0	0	0	0	0	0	0	0	0	0	0	0	0	0	0	0	0	0	0	0	0	0
Rosaceae	Rubus	Rubus pungens	S	1	1	1	1	1	1	1	1	0	0	1	1	1	1	0	0	0	1	0	0	1	1	1	1	1	1	0	0	0	1	0	1	1	0	0	0	0	0	0	1	0	1	0	0	0	0
Salicaceae	Salix	Salix chaenomeloides	T	0	0	0	0	0	0	0	0	0	0	0	0	0	0	0	0	0	0	0	0	0	0	0	0	0	0	0	0	0	0	0	0	0	0	0	0	0	0	0	0	0	1	0	0	0	0
Salicaceae	Salix	Salix gracilistyla	S	0	0	0	0	0	0	0	0	0	0	0	0	0	0	0	0	0	0	0	0	0	0	0	0	0	0	0	0	0	0	0	0	0	0	0	0	0	0	0	0	0	0	0	0	0	0
Viburnaceae	Sambucus	Sambucus kamtschatica	T	0	0	0	0	0	0	0	0	0	0	0	0	1	0	0	0	0	0	0	0	0	0	0	0	0	0	0	0	0	0	0	0	0	0	0	0	0	0	0	0	0	0	0	0	0	0
Adoxaceae	Sambucus	Sambucus williamsii	T	0	0	0	0	1	0	1	0	0	0	0	0	0	0	0	0	1	1	0	1	0	0	0	0	0	0	0	0	0	0	0	0	0	0	0	0	0	0	0	0	0	0	0	0	0	0
Apiaceae	Sanicula	Sanicula chinensis	H	0	0	0	0	0	0	0	0	0	0	0	0	0	0	0	0	0	0	0	0	0	0	0	0	0	0	0	0	0	0	0	0	0	0	0	0	0	0	0	0	0	0	0	0	0	0
Poaceae	Sasa	Sasa borealis	SE	0	0	0	0	0	0	0	0	0	0	0	0	0	0	0	0	0	0	0	0	0	0	0	0	0	0	0	0	1	1	0	0	0	0	1	1	0	0	1	0	0	0	0	0	0	0
Asteraceae	Saussurea	Saussurea grandifolia	H	0	0	0	0	0	0	0	0	0	1	0	0	0	0	0	0	0	0	0	0	0	0	0	0	0	0	0	0	0	0	0	0	0	0	0	0	0	0	0	0	0	0	0	0	0	0
Saxifragaceae	Saxifraga	Saxifraga fortunei	H	0	0	0	0	0	0	0	0	0	0	0	0	0	0	0	0	0	0	0	0	0	0	0	0	0	0	0	0	0	0	0	1	0	1	0	0	0	0	0	0	0	0	0	0	0	0
Schisandraceae	Schisandra	Schisandra chinensis	S	0	0	1	0	0	0	0	1	0	0	0	0	1	1	1	1	1	1	1	0	1	1	1	1	1	1	0	0	1	1	1	0	0	0	0	1	0	0	0	1	1	1	0	0	1	0
Cucurbitaceae	Schizopepon	Schizopepon bryoniifolius	H	0	0	0	0	0	0	0	0	0	0	0	0	0	0	0	0	0	0	0	0	0	0	0	0	0	0	0	0	0	0	0	0	0	0	0	0	0	0	0	0	0	1	0	0	0	0
Scrophulariaceae	Scrophularia	Scrophularia kakudensis	H	0	0	0	0	0	0	0	0	0	0	0	0	0	0	0	0	0	0	0	0	0	0	0	0	0	0	0	1	0	0	0	0	0	0	0	0	0	0	0	0	0	0	0	0	0	0
Scrophulariaceae	Scrophularia	Scrophularia umbrosa	H	0	0	0	0	0	0	0	0	0	0	0	0	0	0	0	0	0	0	0	0	0	0	0	0	0	0	0	0	0	0	1	0	0	1	0	0	0	0	0	0	0	0	0	0	0	0
Apiaceae	Sillaphyton	Sillaphyton podagraria	H	0	0	0	0	0	0	0	0	0	0	0	0	0	0	0	0	0	0	0	0	0	0	0	0	0	0	0	0	0	0	0	0	0	0	0	0	0	0	0	0	0	0	0	0	0	0
Smilacaceae	Smilax	Smilax china	S	0	0	0	0	0	0	1	0	0	0	0	0	0	1	0	0	0	0	0	0	0	0	0	0	0	0	0	0	0	0	0	0	0	0	0	0	0	0	0	0	0	0	0	0	0	0
Smilacaceae	Smilax	Smilax nipponica	H	0	0	0	0	0	0	1	0	1	1	1	1	1	1	0	0	0	0	0	0	0	0	0	0	0	0	1	0	0	0	0	0	0	0	0	0	0	0	0	0	0	0	0	0	0	0
Smilacaceae	Smilax	Smilax riparia	H	1	1	1	0	0	1	0	0	0	0	0	0	0	0	0	0	0	0	0	0	0	0	0	0	0	0	0	0	0	0	0	0	0	0	0	0	0	0	1	0	0	0	0	1	1	0
Smilacaceae	Smilax	Smilax sieboldii	S	0	0	0	0	0	0	0	0	0	0	1	0	0	0	0	0	0	0	0	0	1	0	1	0	1	0	0	0	0	0	0	0	0	0	0	0	0	0	0	1	0	0	0	0	0	0
Asteraceae	Solidago	Solidago asiatica	H	0	0	0	0	0	0	0	0	0	0	0	0	0	0	0	0	0	0	0	0	0	0	0	0	0	0	0	0	0	0	0	0	0	0	0	0	0	0	0	0	0	0	0	0	0	0
Rosaceae	Sorbus	Sorbus alnifolia	T	0	1	1	0	0	0	0	0	0	1	0	0	0	1	0	0	0	0	0	0	0	0	1	1	0	1	0	0	0	0	0	0	0	0	0	0	0	0	0	0	0	0	0	0	0	0
Rosaceae	Sorbus	Sorbus commixta	T	0	0	0	0	0	0	0	0	0	0	0	0	0	0	0	0	0	0	0	0	0	0	0	0	0	0	0	0	1	0	0	0	0	0	0	0	0	0	0	0	0	0	0	0	0	0
Rosaceae	Spiraea	Spiraea nervosa	S	0	0	0	0	0	0	0	0	0	0	0	0	0	0	0	0	0	0	0	0	0	0	0	0	0	0	0	0	0	0	0	0	0	0	0	0	0	0	0	0	0	0	0	0	0	0
Poaceae	Spodiopogon	Spodiopogon sibiricus	SE	1	0	1	1	1	0	0	0	0	0	0	0	0	0	0	0	0	0	0	0	0	0	0	0	0	0	0	0	0	0	0	0	1	0	0	0	0	0	1	0	0	0	1	1	0	1
Staphyleaceae	Staphylea	Staphylea bumalda	T	0	0	0	0	1	0	0	0	0	0	1	0	0	0	0	1	1	1	1	1	1	0	0	0	1	1	0	0	0	0	0	0	0	0	0	0	0	1	0	1	0	1	0	0	0	0
Rosaceae	Stephanandra	Stephanandra incisa	S	0	1	1	0	0	0	0	0	1	0	0	0	0	0	0	0	0	0	0	0	1	1	1	1	1	1	0	0	1	1	0	0	1	1	1	0	0	0	0	0	1	1	0	0	0	0
Liliaceae	Streptopus	Streptopus ovalis	H	0	0	0	0	0	0	0	0	0	0	0	0	0	0	0	0	0	0	0	0	1	0	0	1	1	0	0	0	0	0	0	0	0	0	0	0	0	0	0	0	0	0	0	0	0	0
Styracaceae	Styrax	Styrax obassis	T	0	0	0	0	0	0	0	0	0	0	0	0	0	0	0	0	0	0	0	1	0	0	0	0	0	0	1	1	0	0	0	0	0	0	0	1	0	1	0	0	0	0	0	0	0	0
Araceae	Symplocarpus	Symplocarpus nipponicus	H	0	0	0	0	0	0	0	0	0	0	0	0	0	0	0	0	0	0	0	0	0	0	0	0	0	0	0	0	0	0	0	0	0	0	0	0	0	0	0	0	0	0	0	0	0	0
Symplocaceae	Symplocos	Symplocos sawafutagi	T	0	0	1	0	0	0	1	1	0	1	0	1	1	1	0	0	0	0	0	0	1	1	1	1	1	0	0	0	1	1	1	0	0	0	1	0	0	0	0	0	0	1	1	0	0	0
Asteraceae	Syneilesis	Syneilesis palmata	H	0	0	0	0	1	0	0	0	1	1	0	1	0	0	0	0	0	0	0	0	0	0	0	0	0	0	0	0	0	0	0	0	0	0	0	0	0	0	0	0	0	0	0	1	0	0
Asteraceae	Synurus	Synurus deltoides	H	0	0	0	0	0	0	0	0	0	0	0	0	1	1	0	0	0	0	0	0	0	0	0	1	0	0	0	0	0	0	0	0	0	0	0	0	0	0	0	0	0	0	0	0	0	0
Oleaceae	Syringa	Syringa reticulata	T	1	0	0	0	0	0	0	0	0	0	0	0	0	0	1	1	1	1	1	0	0	0	0	0	0	0	0	0	0	0	0	0	0	0	0	0	0	0	0	1	0	0	0	0	0	0
Taxaceae	Taxus	Taxus cuspidata	T	0	0	0	0	0	0	0	0	0	0	0	0	0	0	0	0	0	0	0	0	0	0	0	0	0	0	0	0	0	0	0	0	0	0	0	0	0	0	0	0	0	0	0	0	0	0
Ranunculaceae	Thalictrum	Thalictrum actaeifolium	H	0	0	0	0	0	0	0	0	0	0	0	0	0	0	0	0	0	0	0	0	0	0	0	0	0	0	0	0	0	0	0	0	0	0	0	0	0	0	0	0	0	0	0	0	0	0
Ranunculaceae	Thalictrum	Thalictrum coreanum	H	0	0	0	0	0	0	0	0	0	0	0	0	0	0	0	0	0	0	0	0	0	0	0	0	0	0	0	0	0	0	0	0	0	0	0	0	0	0	0	0	0	0	0	0	0	0
Ranunculaceae	Thalictrum	Thalictrum sibiricum	H	0	0	0	0	0	0	0	0	0	0	0	0	0	0	0	0	0	1	0	0	1	0	0	0	0	0	0	1	0	0	0	0	0	0	0	0	0	0	0	0	0	0	1	0	0	0
Ranunculaceae	Thalictrum	Thalictrum tuberiferum	H	0	0	0	0	0	0	0	0	0	0	0	0	0	0	0	0	0	0	0	0	1	0	0	0	0	0	0	1	0	0	1	1	0	1	0	0	0	0	0	0	0	0	0	0	0	0
Cupressaceae	Thuja	Thuja koraiensis	T	0	0	0	0	0	0	0	0	0	0	0	0	0	0	0	0	0	0	0	0	0	0	0	0	0	0	0	0	0	0	0	0	0	0	0	0	0	0	0	0	0	0	0	0	0	0
Malvaceae	Tilia	Tilia amurensis	T	0	0	0	0	0	0	0	0	1	0	0	0	0	0	0	0	0	0	0	0	0	0	0	0	0	1	1	1	1	1	1	0	1	1	1	1	0	1	1	1	0	0	0	0	0	0
Malvaceae	Tilia	Tilia mandshurica	T	0	0	0	0	0	0	0	0	0	0	0	0	0	0	0	0	1	0	0	0	0	0	0	0	0	0	0	0	1	0	0	0	0	1	0	0	0	0	0	0	0	0	0	0	0	0
Anacardiaceae	Toxicodendron	Toxicodendron trichocarpum	T	1	1	1	1	1	1	1	1	1	1	1	1	0	0	0	0	0	0	0	0	0	0	0	0	0	0	0	0	0	0	0	0	0	0	0	0	0	0	0	0	0	0	1	1	1	1
Anacardiaceae	Toxicodendron	Toxicodendron vernicifluum	T	0	0	0	0	0	0	0	0	0	0	0	0	0	0	0	1	0	0	0	0	0	0	0	0	0	0	0	0	0	0	0	0	0	0	0	0	0	0	0	0	0	0	0	0	0	0
Tricyrtis	Tricyrtis	Tricyrtis macropoda	H	0	0	0	0	0	0	0	0	0	0	0	0	0	0	0	0	0	0	0	0	0	0	0	0	0	0	0	0	0	0	0	0	0	0	0	0	0	0	0	0	0	0	0	0	0	0
Melanthiaceae	Trillium	Trillium camschatcense	H	0	0	0	0	0	0	0	0	0	0	0	0	0	0	0	0	0	0	0	0	0	0	0	0	0	0	1	1	0	0	0	0	0	0	0	0	0	0	0	0	0	0	0	0	0	0
Melanthiaceae	Trillium	Trillium tschonoskii	H	0	0	0	0	0	0	0	0	0	0	0	0	0	0	0	0	0	0	0	0	0	0	0	0	0	0	0	0	0	0	0	1	1	0	0	0	0	0	0	0	0	0	0	0	0	0
Celastraceae	Tripterygium	Tripterygium wilfordii	T	1	1	1	1	1	1	0	1	0	0	0	0	1	0	1	0	0	0	0	1	1	1	1	0	0	1	1	1	1	1	1	1	1	1	1	0	0	0	0	0	0	1	0	0	0	0
Ulmaceae	Ulmus	Ulmus japonica	T	0	0	1	1	0	0	0	0	0	0	0	0	0	0	1	0	0	1	1	1	1	1	1	1	1	1	0	0	1	1	0	1	1	0	0	1	1	1	1	1	1	1	0	0	0	0
Ulmaceae	Ulmus	Ulmus laciniata	T	0	0	0	0	0	0	0	0	0	1	0	0	1	0	1	1	1	1	1	1	0	0	0	0	0	0	1	1	0	0	0	0	0	1	0	0	0	1	0	0	1	1	0	0	0	0
Urticaceae	Urtica	Urtica angustifolia	H	0	0	1	0	1	0	0	0	0	0	0	0	0	0	1	1	0	1	0	0	0	0	0	0	0	0	0	0	0	0	0	0	0	0	0	0	0	1	0	1	0	1	0	0	0	0
Urticaceae	Urtica	Urtica thunbergiana	H	0	0	0	0	0	0	0	0	0	0	0	0	0	0	0	0	0	0	0	0	0	0	0	0	0	0	0	0	0	0	0	0	0	0	0	0	0	0	0	0	0	1	0	0	0	0
Melanthiaceae	Veratrum	Veratrum japonicum	H	0	0	0	0	0	0	1	1	0	0	0	1	1	0	0	0	0	0	0	0	0	0	0	0	0	0	0	0	0	0	0	0	0	0	0	0	0	0	0	0	0	0	0	0	0	0
Melanthiaceae	Veratrum	Veratrum oxysepalum	H	0	0	0	0	0	0	0	0	0	0	0	0	0	0	0	0	0	0	0	0	1	1	0	1	0	0	0	0	0	1	0	1	1	1	0	0	0	0	0	0	0	0	0	0	0	0
Adoxaceae	Viburnum	Viburnum calvescens	S	0	0	0	0	0	0	0	0	0	0	0	0	0	0	0	0	0	0	0	0	0	0	0	0	0	0	0	0	0	0	0	0	0	0	0	0	0	0	0	0	1	0	0	0	0	0
Adoxaceae	Viburnum	Viburnum erosum	S	0	1	0	0	1	0	0	0	0	0	0	0	0	0	0	0	0	0	0	1	0	0	0	0	0	0	0	0	1	0	0	0	0	1	0	0	0	0	0	0	0	0	1	1	1	1
Adoxaceae	Viburnum	Viburnum wrightii	S	0	0	0	0	0	0	0	0	0	0	0	0	0	0	0	0	0	0	0	0	0	0	0	0	0	0	0	0	0	0	1	0	1	0	0	0	0	0	0	0	0	0	0	0	0	0
Fabaceae	Vicia	Vicia amoena	H	0	0	0	0	0	0	0	0	0	0	0	0	0	0	0	0	0	0	0	0	0	0	0	0	0	0	0	1	0	0	0	0	0	0	0	0	0	0	0	0	0	0	0	0	0	0
Fabaceae	Vicia	Vicia cuspidata	H	0	0	0	0	0	0	0	0	0	0	0	0	0	0	0	0	0	0	0	0	0	0	0	0	0	0	0	0	0	0	0	0	0	0	0	0	0	0	0	0	0	0	0	0	0	0
Fabaceae	Vicia	Vicia nipponica	H	0	0	0	0	0	0	0	0	0	0	0	0	0	0	0	0	0	0	0	0	0	0	0	0	0	0	0	0	0	0	0	0	0	0	0	0	0	0	0	0	0	0	0	0	0	0
Fabaceae	Vicia	Vicia unijuga	H	0	0	0	0	0	0	0	0	0	0	0	0	0	0	0	0	0	0	0	0	0	0	0	0	0	0	0	0	0	0	0	0	0	0	0	0	0	0	0	0	0	0	0	0	0	0
Violaceae	Viola	Viola acuminata	H	1	0	1	0	0	1	0	0	0	0	0	0	0	1	0	0	0	1	0	0	1	0	1	1	1	0	0	0	0	1	0	1	0	1	1	0	0	0	0	1	0	1	0	0	0	0
Violaceae	Viola	Viola albida	H	0	0	0	0	0	0	0	0	0	0	0	0	0	0	0	0	0	0	0	0	0	1	1	1	0	0	0	0	0	0	0	0	0	0	0	0	0	0	0	1	0	0	0	0	0	0
Violaceae	Viola	Viola chaerophylloides	H	0	0	0	0	0	0	0	0	0	0	0	0	0	0	0	0	0	0	0	0	0	0	0	0	1	1	0	0	0	0	0	0	0	0	0	0	0	0	0	0	0	0	0	0	0	0
Violaceae	Viola	Viola collina	H	1	1	1	1	1	1	0	0	0	1	1	1	0	1	1	1	1	0	1	0	1	1	1	1	1	1	1	1	1	1	1	1	1	1	1	0	0	0	1	0	0	1	0	0	0	1
Violaceae	Viola	Viola diamantiaca	H	0	0	0	0	0	0	0	0	0	0	0	1	0	0	0	0	0	0	0	0	1	0	0	0	0	0	0	0	0	0	0	0	0	0	0	0	0	0	0	0	0	0	0	0	0	0
Violaceae	Viola	Viola grypoceras	H	0	0	0	0	0	0	0	1	0	1	0	0	0	1	0	0	0	0	0	0	0	0	0	0	0	0	0	0	0	0	0	0	0	0	0	0	0	0	0	0	0	0	0	0	0	0
Violaceae	Viola	Viola japonica	H	0	0	0	0	0	0	0	0	0	0	0	0	0	0	0	0	0	0	0	0	0	0	1	0	0	0	0	0	0	0	0	0	0	0	0	0	0	0	0	0	0	0	0	0	0	0
Violaceae	Viola	Viola mandshurica	H	0	0	0	0	0	0	0	0	0	0	0	0	0	0	0	0	0	0	0	0	0	0	0	0	0	0	0	0	0	1	1	0	0	0	0	0	0	0	0	0	0	0	0	0	0	0
Violaceae	Viola	Viola orientalis	H	1	0	0	0	0	1	0	0	0	0	0	0	0	0	0	0	0	0	0	0	0	0	0	0	0	0	0	0	1	1	1	0	0	1	0	0	0	0	0	0	0	0	0	0	0	0
Violaceae	Viola	Viola rossii	H	0	0	0	0	0	0	0	0	0	0	0	0	0	0	0	0	0	0	0	0	0	0	0	0	0	0	1	0	0	0	0	0	0	0	0	0	0	0	0	0	0	0	0	0	0	0
Violaceae	Viola	Viola selkirkii	H	0	0	0	0	0	0	0	0	1	0	0	0	0	0	0	0	0	0	0	0	0	0	0	0	1	0	0	0	0	0	0	0	0	0	0	0	0	0	0	0	1	1	0	0	0	0
Violaceae	Viola	Viola variegata	H	0	0	0	0	0	0	0	0	0	0	0	0	0	0	0	0	0	0	0	0	0	0	0	0	0	0	0	0	0	0	0	0	0	0	0	0	0	0	0	0	0	0	0	0	0	0
Vitaceae	Vitis	Vitis amurensis	T	0	0	0	0	0	0	0	0	0	0	0	0	0	0	0	0	0	0	0	0	0	1	0	0	0	0	0	0	0	0	0	0	0	0	0	0	1	0	0	1	0	0	0	0	0	0
Vitaceae	Vitis	Vitis coignetiae	S	0	1	1	0	0	1	1	0	0	0	0	0	0	0	0	0	0	0	0	0	0	0	0	0	0	0	0	0	0	0	0	0	0	0	0	0	0	0	1	0	0	0	0	0	0	0
Caprifoliaceae	Weigela	Weigela florida	T	0	0	0	0	0	0	0	0	0	0	0	0	0	0	0	0	0	0	0	0	0	0	0	0	0	0	0	0	0	0	0	0	0	0	0	0	0	0	0	0	0	0	0	0	0	0
Caprifoliaceae	Weigela	Weigela subsessilis	T	0	0	0	0	0	0	1	0	0	0	0	0	0	1	0	0	1	1	0	0	0	0	0	0	0	1	1	0	0	0	0	0	0	0	1	0	0	0	0	0	0	0	1	0	0	1
Compositae	Xanthium	Xanthium strumarium	H	0	0	0	0	0	0	0	0	0	0	0	0	1	0	0	0	0	0	0	0	0	0	0	0	0	0	0	0	0	0	0	0	0	0	0	0	0	0	0	0	0	0	0	0	0	0
Asteraceae	Compositae	Youngia japonica	H	0	0	0	0	0	0	0	0	0	0	0	0	0	0	0	0	0	0	0	0	0	0	0	0	0	0	0	0	0	0	0	0	0	0	0	0	0	0	0	0	0	1	0	0	0	0
Rutaceae	Zanthoxylum	Zanthoxylum schinifolium	T	0	0	0	0	0	0	0	1	0	1	0	1	0	0	0	0	0	0	0	0	0	0	0	0	0	0	0	0	0	0	0	0	0	0	0	0	0	0	0	0	0	0	0	0	1	0
[truncated: 52 more columns]

## Sheet: Table S3
Table S3. The data set used in this study. Abbreviations: SR_O, Overstory species richness; Indi_O, Overstory individuals; SR_M, Midstory species richness; Indi_M, Midstory individuals, SR_U, Understory species richness; Indi_U, Understory individuals; SR_WU, Woody understory species richness; Individuals_WU, Woody understory individuals; SR_UH, Understory herbaceous species richness; Individuals…
Plot	Forest type	SR_O	Indi_O	SR_M	Indi_M	SR_U	Indi_U	SR_WU	SR_UH	Elevation	Slope	TPI	TWI	MAP	MAT	pH	OM	TN	AP	CEC	TOC	AN	NN	TP	Stand_age
LK_1	LK	-1.516	-0.45	0.208	0.955	1.046	0.228	0.912	0.662	-0.268	-0.744	0.782	-1.067	0.444	0.744	0.338	0.302	0.29	-0.504	-0.159	0.637	-0.102	-0.906	-0.06	-0.745
LK_2	LK	-0.958	-0.089	1.147	0.603	0.036	0.94	1.097	-0.679	-0.382	-0.433	-0.828	-0.276	0.365	0.304	1.078	-0.07	-0.301	-0.382	-0.231	0.623	0.052	-0.906	-0.378	-0.745
LK_3	LK	-1.516	-0.45	0.208	1.589	1.147	-0.02	0.727	0.905	-0.368	-0.329	-1.034	0.456	0.505	0.304	0.091	0.364	0.323	-0.521	-0.138	0.645	0.233	-0.906	-0.069	-0.745
LK_4	LK	-0.958	-1.037	-0.105	-0.948	0.238	0.286	-0.013	0.296	-0.434	-1.662	-0.126	1.119	0.269	0.304	0.585	0.799	1.13	-0.529	0.213	1.302	-0.012	-0.906	0.408	-0.745
LK_5	LK	-1.516	-1.467	0.208	0.18	0.036	0.607	-0.568	0.418	-0.405	-0.883	-1.406	0.358	0.496	0.744	0.832	0.095	-0.018	-1.12	-0.087	0.63	-0.407	-0.906	-0.257	-0.745
LK_6	LK	-1.516	-0.45	0.208	-0.454	0.541	0.107	-0.198	0.784	-0.467	-1.569	-0.456	1.598	0.173	0.744	0.585	0.199	0.173	-1.335	-0.014	0.452	-0.07	-0.906	-0.087	-0.745
LK_7	LK	-0.958	-1.697	0.521	0.109	0.541	-1.308	0.912	0.052	-0.505	-0.004	0.617	-1.36	0.025	0.854	0.585	0.457	0.581	-0.658	-0.552	0.537	-0.025	1.672	-0.081	-1.992
LK_8	LK	-0.958	-1.037	-0.105	0.885	-1.075	-0.319	-0.568	-0.923	-0.557	-1.255	0.08	0.592	0.086	0.964	0.832	-0.359	-0.276	-0.789	-0.78	0.602	-0.609	-0.906	-0.384	-1.992
LK_9	LK	-0.958	-1.248	-0.105	2.083	-1.378	0.156	-1.309	-0.801	-0.604	-1.25	0.204	0.953	0.068	1.074	-0.156	-0.308	-0.309	-0.925	-0.718	0.044	1.011	1.218	-1.046	-1.992
LK_10	LK	-0.529	-1.037	0.208	0.532	-0.772	-1.308	-0.753	-0.435	-0.642	0.158	-0.415	-0.062	-0.264	0.854	1.325	-0.535	-0.451	-0.961	-1.039	0.373	-0.006	0.901	-0.675	-1.992
LK_11	LK	-0.958	-1.037	1.147	0.25	-1.58	-0.728	-1.309	-1.045	-0.637	-0.822	-0.043	0.065	-0.089	0.854	0.338	-0.111	0.148	-0.973	-0.821	1.638	0.408	1.101	0.314	-1.992
LK_12	LK	-0.529	0.417	0.834	2.012	-0.469	-0.515	-0.568	-0.192	-0.704	-0.395	0.039	0.953	-0.15	1.074	0.338	-0.98	-1.15	-0.911	-1.597	-0.735	-1.324	-0.906	-1.27	-1.992
LK_13	LK	-1.516	-1.248	-0.418	1.025	-0.166	-0.745	-0.383	0.052	-0.193	-1.681	-1.076	2.339	0.671	0.084	-0.65	1.036	0.872	1.028	2.024	0.902	0.748	1.739	0.11	-0.745
LK_14	LK	-0.958	-1.037	0.208	-0.243	0.44	-1.216	0.172	0.418	-0.353	-0.039	0.741	-0.179	0.278	0.744	0.585	1.088	0.348	0.778	0.689	-0.664	0.206	1.627	-0.493	-0.745
OB_1	OB	0.437	0.576	1.773	-0.243	-1.277	0.069	-0.938	-0.923	-0.06	0.354	-0.911	0.846	0.051	-0.356	2.313	-1.021	-0.418	-0.184	-0.594	-0.528	0.679	-0.494	1.514	-0.121
OB_2	OB	1.606	1.611	-0.105	0.391	0.44	0.628	1.097	-0.192	-0.292	0.165	1.608	-1.418	0.025	0.194	1.819	2.815	3.177	1.129	1.062	3.082	3.484	-0.906	2.283	-0.121
OB_3	OB	0.947	0.887	1.147	0.955	-0.368	1.764	0.727	-0.923	-0.67	-0.77	-2.727	2.769	-0.307	0.524	0.832	-1.032	-0.26	-0.705	-0.128	-1.135	1.428	-0.082	0.575	-0.121
OB_4	OB	1.606	1.748	3.025	3.281	0.238	1.692	0.727	-0.192	-0.765	-0.304	0.204	1.51	-0.5	0.304	1.078	-1.052	-0.401	1.402	-0.066	-0.521	0.682	-0.906	1.702	-0.745
OB_5	OB	1.397	0.734	2.086	1.519	-0.873	1.619	-0.013	-1.045	-1.328	-0.594	-1.943	2.905	-1.006	0.634	1.325	1.367	1.654	0.622	0.689	0.702	2.254	0.482	1.976	-0.121
OB_6	OB	0.947	0.252	0.521	-0.666	-1.075	-1.432	-0.013	-1.288	-1.896	-0.155	0.246	-1.301	-2.43	1.513	0.585	-0.132	0.572	0.134	-0.283	-0.928	-0.2	-0.906	0.206	-0.121
OB_7	OB	0.702	0.417	0.208	-0.243	0.945	2.201	0.172	1.027	-0.136	-0.053	-0.456	0.456	0.112	0.414	0.585	-1.042	-0.201	-0.778	-0.438	-0.056	-0.992	-0.906	0.271	-0.121
OB_8	OB	-0.529	0.084	-0.105	0.673	0.541	0.822	-0.568	1.027	0.129	1.41	-0.58	-0.227	0.19	0.194	0.338	-0.266	0.448	-0.529	-0.79	0.08	0.392	0.351	1.492	-0.121
OB_9	OB	0.437	-1.037	0.521	1.448	0.642	2.576	0.912	0.174	0.101	0.216	-0.167	-0.247	0.173	0.194	0.091	-0.515	0.24	-0.811	-0.335	0.087	-0.025	0.113	0.049	-0.121
OB_10	OB	1.179	1.185	0.208	0.18	1.248	0.522	1.282	0.662	0.493	-0.378	-0.415	1.139	0.182	-0.246	0.585	-0.225	0.215	-0.496	-0.024	0.351	0.111	0.325	0.466	-0.121
OB_11	OB	1.179	1.611	-0.731	0.25	-0.368	2.468	-0.013	-0.435	-0.245	0.929	-0.787	1.022	0.121	0.634	0.338	-0.215	0.398	-0.421	-0.159	0.637	0.121	0.461	0.012	-0.121
OB_12	OB	0.947	0.252	0.834	-0.102	1.248	2.294	0.357	1.271	-0.197	0.254	0.535	-1.457	0.059	0.634	0.585	0.158	0.398	-0.359	-0.231	0.18	-0.001	0.815	-0.073	-0.121
OB_13	OB	0.947	0.417	1.46	0.955	0.238	-0.578	0.912	-0.313	-0.018	0.048	-1.241	0.905	0.112	0.414	-0.403	0.137	0.256	0.959	0.679	-0.492	-0.179	0.951	-0.057	-0.121
OB_14	OB	0.702	-0.834	1.147	0.744	0.743	0.006	0.542	0.54	0.068	1.328	-0.539	0.007	0.112	0.194	-0.403	0.561	0.572	1.346	0.979	-0.263	-0.208	0.991	0.117	-0.121
OQ_1	OQ	0.702	-0.834	-0.418	-0.595	0.743	0.119	1.467	-0.07	0.29	-0.065	0.535	-1.34	0.121	-0.136	-0.897	-0.39	-0.326	-0.359	-0.387	-0.235	-1.281	-0.906	-0.554	-0.121
OQ_2	OQ	0.947	-0.089	-0.731	0.673	0.844	-0.007	-0.383	1.271	0.465	1.64	0.163	-0.589	0.164	-0.246	-0.403	-0.68	-0.626	-0.747	-0.366	-0.928	-1.706	-0.906	-0.626	-0.121
OQ_3	OQ	0.437	0.576	-0.731	0.25	0.743	-0.927	-0.013	0.905	0.612	0.289	0.287	0.631	0.26	-0.466	-0.156	-0.856	-0.642	-0.766	-0.418	-0.885	-1.791	-0.906	-0.402	-0.121
OQ_4	OQ	0.15	-1.248	1.773	0.462	0.238	0.298	-0.198	0.418	0.522	1.318	1.732	0.085	0.234	-0.356	0.832	-2.272	-1.807	-0.259	-1.225	-1.95	-2.185	-0.906	0.468	-0.121
OQ_5	OQ	0.947	-0.834	-0.731	-0.314	0.339	-0.165	-0.198	0.54	0.527	0.849	-0.415	-0.403	0.243	-0.136	0.091	-1.466	-1.1	-0.822	-0.687	-0.535	-0.901	-0.906	0.155	-0.121
OQ_6	OQ	0.702	0.084	-1.045	-1.23	1.046	0.597	-0.198	1.393	0.408	0.601	0.617	-1.574	0.217	-0.026	0.338	-1.621	-1.416	-0.716	-1.028	-2.115	-1.534	-0.906	-0.099	-0.121
OQ_7	OQ	-0.168	0.576	-0.418	0.039	-0.671	0.832	0.912	-1.41	-0.254	-0.066	0.204	-0.715	-0.106	0.744	-0.403	-0.215	-0.027	-1.134	-0.18	0.001	-0.856	-0.906	-1.23	0.503
OQ_8	OQ	0.15	0.252	-0.105	0.673	-2.691	-1.939	-1.679	-2.142	-0.32	1.907	1.195	-1.262	-0.412	0.964	-0.403	-1.869	-2.206	-1.134	-0.304	-2.694	-3.385	-0.906	-1.937	-0.745
OQ_9	OQ	0.15	-0.639	-0.731	2.999	-2.59	-2.119	-1.309	-2.263	-0.666	2.561	-1.365	-1.438	-1.251	1.403	1.572	-1.642	-1.333	-0.878	-1.008	-1.443	-0.641	-0.906	-1.093	-0.745
OQ_10	OQ	0.702	0.576	-0.731	-0.314	-1.681	-1.172	-0.383	-1.776	-1.446	1.078	-2.025	0.856	-1.303	0.744	2.313	-0.639	-0.276	-0.521	-0.976	-1.114	-1.518	-0.906	0.093	-0.745
OQ_11	OQ	-1.516	1.185	-0.731	0.25	-1.58	-0.871	-0.198	-1.776	-0.254	-0.077	-0.291	-0.384	-0.272	0.854	-0.65	-0.442	-0.875	-1.254	-0.087	-0.185	-0.971	-0.906	-1.202	-0.745
OQ_12	OQ	1.397	1.748	1.46	0.391	0.44	-0.334	1.282	-0.313	-1.74	0.038	-0.621	-0.413	-1.984	0.194	1.572	0.282	0.905	-0.295	-0.2	0.423	0.355	-0.906	1.868	-0.745
OQ_13	OQ	0.437	0.576	-1.358	-1.582	-0.873	-1.899	-0.568	-0.679	0.304	1.51	-2.232	0.739	0.129	-0.246	1.078	2.639	2.619	1.642	2.697	1.467	0.849	1.836	2.822	-0.121
OQ_14	OQ	1.804	0.417	0.834	-1.018	2.157	-1.381	2.022	1.271	0.205	0.009	0.246	0.69	0.103	-0.026	0.832	-0.008	0.032	0.925	0.038	-0.399	0.719	1.091	0.444	-0.121
PD_1	PD	-0.529	-1.248	-1.984	-1.794	-0.974	-0.483	0.912	-1.776	-1.621	-1.384	-0.043	1.549	-2.465	1.074	0.091	0.282	-1.008	0.081	-0.262	-0.914	0.801	-0.906	-1.707	0.503
PD_2	PD	-0.168	1.883	0.208	-0.032	-0.772	-0.319	-0.013	-0.923	-1.82	0.236	-2.603	1.217	-2.613	1.074	-0.403	0.426	-0.426	0.086	-0.221	-0.17	0.065	-0.684	-0.959	0.503
PD_3	PD	0.437	-0.834	-0.418	-0.807	-1.782	0.119	-0.383	-1.898	-1.73	0.677	0.741	-0.589	-2.727	1.293	-4.354	0.044	-1.05	0.482	-0.852	-1.236	-0.216	-0.906	-1.9	0.503
PD_4	PD	0.15	0.252	0.208	-0.525	-0.368	0.286	0.542	-0.801	-1.82	1.049	1.237	-1.721	-2.814	1.293	-0.65	-0.608	-1.516	0.022	-1.856	-0.907	-0.391	-0.906	-1.682	1.75
PD_5	PD	-0.529	0.417	-0.418	-0.032	-0.671	-0.908	-0.198	-0.679	-1.886	0.917	0.204	-0.12	-2.718	0.744	-0.156	0.137	-1.333	-0.086	-1.121	-0.864	-0.676	-0.906	-1.718	1.75
PD_6	PD	-0.529	0.576	-1.045	-0.384	-1.176	-1.332	-0.013	-1.41	-1.815	1.076	1.113	-1.73	-2.561	0.524	-0.897	0.033	-1.083	0.017	-2.011	-0.9	-1.635	-0.906	-1.964	1.75
PD_7	PD	-0.168	0.576	-1.045	0.603	-1.479	-0.908	-0.568	-1.41	-1.777	1.294	0.576	-0.745	-2.255	0.414	-1.144	-0.411	-1.616	0.05	-1.711	-1.264	-1.698	-0.906	-1.838	1.75
PD_8	PD	-0.958	-2.465	-1.671	-1.723	-0.368	0.298	1.837	-1.654	-1.56	0.369	0.122	-0.842	-2.237	0.744	-0.403	-0.628	-1.624	-0.159	-1.525	-0.964	-0.809	-0.906	-1.465	1.75
PD_9	PD	0.15	0.887	-0.418	0.391	-0.166	-1.086	0.912	-0.801	-1.721	0.869	0.039	-0.637	-1.941	0.194	-0.156	-0.515	-1.79	-0.279	-1.866	-1.078	-0.798	-0.906	-1.895	1.75
PD_10	PD	0.15	2.526	-0.731	-0.173	-0.368	-0.276	-0.568	-0.07	-0.737	-1.927	0.039	-0.393	-0.657	1.513	-0.65	0.954	0.156	0.527	0.4	-0.27	0.892	-0.906	-0.345	0.503
PD_11	PD	0.947	2.274	0.834	0.603	-0.57	-0.611	0.357	-0.923	-0.732	-2.265	0.493	-0.081	-0.727	1.513	0.091	1.357	0.464	0.491	1.372	0.945	0.52	1.003	-0.259	0.503
PD_12	PD	-0.958	-0.089	-0.105	1.801	1.046	-0.085	1.097	0.54	-0.595	0.909	0.576	0.465	-0.037	0.854	0.338	-0.008	-0.451	0.045	0.131	-0.199	0.087	1.32	-0.803	-1.368
PD_13	PD	-1.516	1.038	0.521	0.391	1.349	0.131	2.022	0.296	-0.722	-0.12	0.246	1.188	-0.255	0.964	0.338	0.437	-0.293	0.446	0.245	0.044	0.323	1.056	-1.06	-1.368
PD_14	PD	-0.168	0.417	0.521	-0.384	0.945	-0.393	0.727	0.662	-0.675	0.575	-1.034	0.573	-0.255	0.964	0.091	1.15	0.373	0.524	0.648	1.395	0.583	1.018	-0.654	-1.368
PK_1	PK	-0.529	1.185	-1.671	-1.512	-0.368	2.392	-0.013	-0.435	-0.06	0.154	-0.869	1.11	0.138	0.414	-0.403	-1.063	-0.85	-0.488	-0.542	-0.549	-0.269	-0.906	-0.415	-0.121
PK_2	PK	-1.516	0.252	-1.984	-1.794	-0.267	0.389	-0.938	0.296	-0.155	-0.085	-0.456	1.129	0.033	0.524	0.585	-1.373	-0.734	-0.359	-0.676	-0.735	-0.123	-0.906	1.27	-1.992
PK_3	PK	-1.516	0.887	-2.297	-1.864	-0.772	-0.423	-0.938	-0.313	-0.022	0.106	0.411	-0.432	0.121	0.524	0.091	-0.97	-0.634	-0.437	-0.19	-0.313	-0.838	-0.906	-0.403	-0.121
PK_4	PK	-1.516	-0.639	-0.418	-1.018	1.45	-0.438	1.652	0.662	0.148	0.355	-2.149	1.217	0.575	-0.246	-0.897	-0.773	-0.859	-0.351	-0.231	-0.17	-0.761	-0.906	-0.55	-0.745
PK_5	PK	-1.516	-0.45	-0.105	-0.736	1.147	0.423	0.542	1.027	0.257	1.008	0.493	0.348	0.514	-0.356	-0.403	-0.525	-0.642	-0.139	-0.045	-0.492	-0.657	-0.906	-0.184	-0.745
PK_6	PK	-1.516	-1.248	1.147	0.814	1.45	0.812	1.097	1.027	0.186	0.338	0.576	1.129	0.479	-0.136	0.091	-0.473	-0.168	-0.217	0.12	-0.006	-0.548	-0.906	0.352	-0.745
PK_7	PK	-1.516	-1.248	0.208	0.462	0.137	0.367	0.357	-0.07	-0.207	-0.499	0.328	-1.174	0.592	0.524	0.338	-0.049	-0.326	-0.889	-0.159	0.623	0.116	0.83	-0.373	-0.121
PK_8	PK	-1.516	-0.639	-0.418	-0.666	0.642	-0.085	1.097	0.052	-0.107	0.389	0.452	0.28	0.706	0.414	0.338	0.509	0.331	-1.092	0.1	0.502	0.087	0.418	-0.208	-0.121
PK_9	PK	-0.529	-1.467	-0.105	0.039	0.541	-0.02	0.357	0.418	0.205	1.09	0.328	0.202	1.055	-0.136	1.078	1.409	1.463	0.491	0.213	1.981	0.395	1.705	0.433	-0.121
PK_10	PK	-0.529	0.084	0.834	-0.454	1.248	0.378	1.467	0.54	0.087	0.08	0.411	-0.208	0.854	-0.136	0.585	-0.349	-0.617	-1.065	-0.076	0.108	-0.391	-0.153	-0.421	-0.121
PK_11	PK	-1.516	-0.834	-0.731	-0.736	1.551	0.901	1.467	0.905	-0.046	0.221	0.328	-0.803	0.758	0.304	0.832	-0.349	-0.468	-1.221	-0.138	0.48	-0.158	-0.194	-0.199	-0.121
PK_12	PK	-0.958	-1.037	0.208	-0.243	-0.166	0.333	-0.013	-0.192	-0.202	-1.091	0.37	1.881	0.531	0.634	0.832	-0.411	-0.443	-1.193	0.151	-0.321	-0.62	-0.906	-0.718	-0.121
PK_13	PK	-0.958	-0.639	-0.418	-1.089	0.743	-1.658	0.357	0.662	0.063	1.082	-0.002	-1.047	0.732	-0.136	-1.638	-0.029	-0.476	1.558	1.238	-0.22	-0.097	1.546	-0.73	-0.745
PK_14	PK	-0.958	0.252	-2.297	-1.864	-0.873	-1.107	-1.864	0.174	-0.088	0.097	0.039	0.348	0.042	0.524	0.091	0.023	0.24	0.903	0.803	-0.17	0.137	1.696	1.254	-1.992
QM_1	QM	-0.958	0.252	-0.731	0.109	-0.57	-0.206	-1.309	0.174	0.716	0.721	1.113	-0.95	1.02	-0.575	-0.897	-0.194	-0.052	-1.335	-0.366	0.38	-0.7	1.018	-0.427	0.503
QM_2	QM	0.437	1.038	-0.105	-0.666	0.339	-0.22	-0.938	1.027	1.099	1.246	1.939	-1.779	1.125	-0.795	-0.403	0.251	0.581	-1.065	-0.79	0.015	0.982	0.304	0.187	0.503
QM_3	QM	0.15	-1.248	-0.105	-0.595	-0.065	-0.032	-1.864	1.149	0.555	0.007	0.576	-1.369	0.907	-0.136	0.832	-0.225	0.032	-0.504	-0.894	0.044	1.38	0.858	0.535	0.503
QM_4	QM	-0.529	-1.697	0.521	-0.807	-0.671	-0.393	-1.679	0.296	0.541	-1.035	2.806	-0.93	0.234	0.194	0.585	0.313	0.905	-0.033	-0.138	-0.306	1.404	0.653	0.982	0.503
QM_5	QM	-0.168	0.084	-0.731	-0.454	0.44	1.819	-0.383	0.784	1.09	-0.686	0.08	-0.501	0.444	-0.575	0.091	0.747	0.939	-0.987	0.131	0.144	0.602	1.122	0.934	0.503
QM_6	QM	-0.529	0.252	-1.671	-1.582	0.642	0.263	-1.494	1.759	1.236	0.007	1.278	-1.369	0.339	-0.905	-0.403	-0.318	0.107	-0.766	-0.366	0.158	1.495	1.908	1.118	0.503
QM_7	QM	-0.168	-0.45	-0.418	1.378	0.844	-0.206	-0.753	1.515	1.071	-0.034	0.039	0.114	0.933	-1.235	0.338	-0.515	0.107	-0.778	-0.5	-0.449	0.127	1.006	0.356	0.503
QM_8	QM	0.702	-0.089	-0.105	-0.173	-0.671	-0.179	-1.309	0.052	1.165	-0.275	0.659	-0.325	0.714	-1.455	0.091	-0.515	-0.06	-1.402	-0.2	-0.399	0.116	0.442	0.217	0.503
QM_9	QM	1.179	0.417	0.834	0.039	0.036	-0.193	-1.494	1.027	1.392	-0.988	1.443	-0.959	0.889	-1.455	-0.156	-0.39	0.098	-0.471	-0.356	0.044	-0.123	0.351	0.483	0.503
QM_10	QM	1.397	1.185	-0.105	1.166	-0.368	-0.165	-2.049	0.905	1.425	-0.656	0.411	0.007	1.247	-1.565	-0.897	-0.328	0.265	-1.176	-0.128	-0.056	0.918	0.523	0.483	0.503
QM_11	QM	0.702	1.472	-1.045	1.73	0.036	-0.193	-0.938	0.662	0.754	1.307	0.163	-1.106	0.732	-0.575	0.091	0.468	0.448	-0.747	0.265	0.287	0.18	-0.906	-0.176	0.503
QM_12	QM	0.702	1.038	-1.045	-0.807	1.248	0.565	-0.383	1.759	0.763	0.516	-0.456	-0.891	0.627	-1.125	0.585	-0.297	-0.002	-1.104	-0.056	-0.142	0.19	-0.906	0.24	0.503
QM_13	QM	-0.168	-0.639	-0.731	0.321	-2.388	-1.308	-2.049	-1.532	0.361	-1.035	0.617	-0.364	0.732	-0.026	-1.391	1.14	0.805	1.683	1.983	1.045	0.658	0.951	0.003	0.503
QM_14	QM	-0.529	-0.834	-0.731	0.109	-2.388	-1.172	-2.049	-1.532	0.612	0.066	-1.778	0.085	0.784	-0.685	-1.391	0.985	0.706	1.633	1.724	1.288	0.862	1.753	0.16	-0.121
SA_1	SA	0.15	-0.834	-0.731	-1.441	-0.368	-0.677	0.542	-0.801	-0.169	1.53	-1.86	-0.569	0.278	-0.356	-1.391	1.192	0.847	1.137	1.61	0.873	-0.158	-0.906	0.463	1.75
SA_2	SA	1.397	-0.45	1.147	-0.314	-0.166	-0.393	0.727	-0.679	0.025	-0.158	-1.034	1.236	0.487	-0.356	-0.897	4.645	4.217	2.531	3.99	4.533	3.208	-0.339	2.982	1.75
SA_3	SA	0.947	-0.267	-1.045	-1.371	-0.368	-0.483	0.727	-0.923	0.271	1.182	0.617	-0.062	0.514	-0.466	1.572	-2.448	-1.99	0.479	-2.166	-2.358	-1.576	-0.906	-0.854	1.75
SA_4	SA	1.606	1.038	1.773	-0.384	0.137	-1.261	2.392	-1.41	0.101	0.462	0.7	0.505	0.304	0.194	0.091	-0.215	-0.21	0.995	0.865	-0.306	-0.075	-0.906	-0.42	0.503
SA_5	SA	0.947	-0.639	1.46	-0.032	0.743	-0.152	0.912	0.296	1.369	0.034	-0.374	0.202	0.784	-2.225	0.091	-0.08	0.24	0.878	0.783	-0.356	0.087	-0.339	0.46	0.503
SA_6	SA	0.437	0.417	0.521	0.673	-1.075	-0.363	-0.013	-1.288	1.775	0.172	0.865	0.573	0.845	-2.554	-0.65	0.251	0.523	1.901	0.803	-0.349	0.557	-0.906	0.555	1.75
SA_7	SA	0.702	-0.45	-0.105	-0.525	0.541	0.533	-0.938	1.271	1.965	-0.145	0.906	-0.149	1.038	-2.554	-0.897	0.075	0.181	1.82	0.658	0.266	0.164	-0.906	0.39	1.75
SA_8	SA	1.397	-0.834	0.521	-0.243	0.945	-0.058	-0.198	1.271	2.121	0.042	-0.911	0.553	1.247	-2.664	-0.65	1.016	0.839	1.795	1.548	0.337	0.238	0.503	0.587	1.75
SA_9	SA	0.437	-1.467	1.147	-0.173	0.743	0.68	-0.383	1.149	2.04	-1.33	1.856	-0.784	1.073	-2.225	-1.391	0.788	0.905	1.725	1.248	0.594	0.796	1.229	0.561	1.75
SA_10	SA	1.397	1.329	0.834	-0.032	0.743	0.576	0.542	0.54	1.96	-2.153	0.617	-0.198	0.819	-2.005	-1.885	1.254	1.321	1.787	1.383	1.159	1.197	0.768	1.787	0.503
SA_11	SA	0.947	-0.267	0.208	-0.314	1.248	1.367	-0.198	1.637	1.951	-1.99	0.328	-0.345	0.854	-2.005	-1.885	0.995	1.321	1.633	1.259	0.502	0.475	1.739	1.267	0.503
SA_12	SA	0.947	1.472	-0.731	-1.089	0.945	2.099	-0.013	1.149	1.842	-2.345	-0.209	0.007	0.776	-2.005	-2.132	0.571	0.756	1.881	0.814	0.609	0.504	2.186	0.469	0.503
SA_13	SA	0.947	1.038	-0.105	-0.173	-0.166	0.852	-0.938	0.418	1.936	-2.472	0.948	0.173	0.723	-1.895	-1.638	-0.432	-0.018	1.934	0.555	-0.135	0.023	0.625	0.329	0.503
SA_14	SA	1.804	0.084	2.399	-0.032	1.147	0.355	0.357	1.149	1.87	-0.644	-1.241	-0.198	0.749	-2.005	-1.144	0.706	0.639	1.622	1.383	0.652	0.347	0.644	0.2	1.75
